# Supplementary material for: Distinct roles of ATM and ATR in the regulation of ARP8 phosphorylation to prevent chromosome translocations
Source: eLife. 2018 May 8;7:e32222. doi: 10.7554/eLife.32222 (PMC5953535; doi:10.7554/eLife.32222)
Supplement: Figure 1—source data 1. [file elife-32222-fig1-data1.xlsx]

## Sheet: Fig. 1D
Quantitative analysis of p-ARP8
	p-ARP8	HA-ARP8		p-ARP8/HA		Etp/ctrl
BIVActrl	13772.2	26454.8	BIVActrl	0.520592	BIVActrl	1
BIVA0.5h	14028.5	30886.2	BIVA0.5h	0.4542	BIVA0.5h	0.872469
BIVA1h	23010.7	28627.2	BIVA1h	0.803808	BIVA1h	1.54403
BIVA2h	28664.4	24913.3	BIVA2h	1.15056	BIVA2h	2.21011
11-4ctrl	4428.84	25181.9	11-4ctrl	0.175874	11-4ctrl	1
11-40.5h	10493.8	20874.8	11-40.5h	0.502703	11-40.5h	2.85831
11-41h	27059.3	24060.6	11-41h	1.12463	11-41h	6.3945
11-42h	39521.6	29689.4	11-42h	1.33117	11-42h	7.56885
