# Supplementary material for: Distinct roles of ATM and ATR in the regulation of ARP8 phosphorylation to prevent chromosome translocations
Source: eLife. 2018 May 8;7:e32222. doi: 10.7554/eLife.32222 (PMC5953535; doi:10.7554/eLife.32222)
Supplement: Figure 2—source data 1. [file elife-32222-fig2-data1.xlsx]

## Sheet: Fig.2B
ChIP analysis of INO80 enrichment using wt and S412A expression ATM-proficient cells
wt	1#	bt56	t56	GAPDH		bt56	t56	GAPDH		bt56	t56	GAPDH		bt56	t56	GAPDH
	ctrlAb-	0.0184006	0.033723	0.0241997	ctrlAb-	0.760363	1.39353	1	ctrlAb-	1	1	1	ctrlAb-	1	1	1
	ctlINO80	0.0453082	0.051577	0.0567368	ctlINO80	0.798568	0.909056	1	ctlINO80	1.05025	0.652343	1	ctlINO80	1	1	1
	1HAb-	0.0377942	0.0572783	0.0456532	1HAb-	0.827853	1.25464	1	1HAb-	1	1	1	1HAb-	1	1	1
	1H-INO80	0.0670273	0.0751534	0.0695964	1H-NO80	0.963086	1.07985	1	1H-INO80	1.16335	0.860683	1	1H-NO80	1.1077	1.31937	1
	2HAb-	0.0240166	0.0409269	0.0352959	2HAb-	0.680436	1.15954	1	2HAb-	1	1	1	2HAb-	1	1	1
	2H-INO80	0.0637162	0.0622919	0.0775964	2H-NO80	0.821124	0.802768	1	2H-INO80	1.20676	0.692318	1	2H-NO80	1.14903	1.06128	1
	SA	SA	SA	SA
	ctrlAb-	0.0269593	0.0262609	0.0272778	ctrlAb-	0.988324	0.962719	1	ctrlAb-	1	1	1	ctrlAb-	1	1	1
	ctlINO80	0.0542482	0.0478692	0.0705226	ctlINO80	0.769231	0.678777	1	ctlINO80	0.778319	0.705063	1	ctlINO80	1	1	1
	1HAb-	0.02515	0.0389324	0.0467066	1HAb-	0.538466	0.833552	1	1HAb-	1	1	1	1HAb-	1	1	1
	1H-INO80	0.0808537	0.0725053	0.092677	1H-NO80	0.872424	0.782345	1	1H-INO80	1.6202	0.938567	1	1H-NO80	2.08167	1.33118	1
	2HAb-	0.0378741	0.0379144	0.0412566	2HAb-	0.918012	0.918991	1	2HAb-	1	1	1	2HAb-	1	1	1
	2H-INO80	0.045183	0.0666708	0.104369	2H-NO80	0.432917	0.638801	1	2H-INO80	0.471581	0.695111	1	2H-NO80	0.605897	0.985886	1
	2#	bt56	t56	GAPDH		bt56	t56	GAPDH		bt56	t56	GAPDH		bt56	t56	GAPDH
	ctrlAb-	0.0666998	0.062782	0.0927076	ctrlAb-	0.719464	0.677204	1	ctrlAb-	1	1	1	ctrlAb-	1	1	1
	ctlINO80	0.0898357	0.088537	0.128775	ctlINO80	0.697616	0.687531	1	ctlINO80	0.969633	1.01525	1	ctlINO80	1	1	1
	1HAb-	0.10985	0.0809948	0.113493	1HAb-	0.967898	0.713655	1	1HAb-	1	1	1	1HAb-	1	1	1
	1H-INO80	0.0826534	0.0889065	0.122384	1H-NO80	0.675363	0.726457	1	1H-INO80	0.697763	1.01794	1	1H-NO80	0.719616	1.00265	1
	2HAb-	0.071144	0.0726065	0.109476	2HAb-	0.649861	0.66322	1	2HAb-	1	1	1	2HAb-	1	1	1
	2H-INO80	0.0942419	0.0974296	0.125728	2H-NO80	0.749572	0.774926	1	2H-INO80	1.15343	1.16843	1	2H-NO80	1.18956	1.15088	1
	SA	SA	SA	SA
	ctrlAb-	0.0645789	0.0660185	0.107832	ctrlAb-	0.598886	0.612236	1	ctrlAb-	1	1	1	ctrlAb-	1	1	1
	ctlINO80	0.0577934	0.0762653	0.123705	ctlINO80	0.467188	0.616511	1	ctlINO80	0.780095	1.00698	1	ctlINO80	1	1	1
	1HAb-	0.0493387	0.0520838	0.104879	1HAb-	0.470437	0.496611	1	1HAb-	1	1	1	1HAb-	1	1	1
	1H-INO80	0.0686876	0.056743	0.12699	1H-NO80	0.54089	0.44683	1	1H-INO80	1.14976	0.89976	1	1H-NO80	1.47387	0.893521	1
	2HAb-	0.0616779	0.0584169	0.126607	2HAb-	0.487161	0.461404	1	2HAb-	1	1	1	2HAb-	1	1	1
	2H-INO80	0.0777336	0.0732372	0.112549	2H-NO80	0.690663	0.650713	1	2H-INO80	1.41773	1.41029	1	2H-NO80	1.81738	1.40051	1
	3#	bt56	t56	GAPDH		bt56	t56	GAPDH		bt56	t56	GAPDH		bt56	t56	GAPDH
	ctrlAb-	0.102843	0.10457	0.0973852	ctrlAb-	1.05605	1.07378	1	ctrlAb-	1	1	1	ctrlAb-	1	1	1
	ctlINO80	0.121729	0.152207	0.137535	ctlINO80	0.885072	1.10667	1	ctlINO80	0.838099	1.03063	1	ctlINO80	1	1	1
	1HAb-	0.0858656	0.114391	0.0873082	1HAb-	0.983477	1.3102	1	1HAb-	1	1	1	1HAb-	1	1	1
	1H-INO80	0.110916	0.149789	0.130094	1H-NO80	0.852583	1.1514	1	1H-INO80	0.866907	0.878796	1	1H-NO80	1.03437	0.852676	1
	2HAb-	0.0640642	0.0876102	0.0761508	2HAb-	0.841281	1.15048	1	2HAb-	1	1	1	2HAb-	1	1	1
	2H-INO80	0.0940975	0.133327	0.114834	2H-NO80	0.819423	1.16104	1	2H-INO80	0.974018	1.00918	1	2H-NO80	1.16218	0.979186	1
	SA	SA	SA	SA
	ctrlAb-	0.0525099	0.0780445	0.0518472	ctrlAb-	1.01278	1.50528	1	ctrlAb-	1	1	1	ctrlAb-	1	1	1
	ctlINO80	0.0467772	0.0927096	0.0663234	ctlINO80	0.705289	1.39784	1	ctlINO80	0.696389	0.928626	1	ctlINO80	1	1	1
	1HAb-	0.0745016	0.112034	0.0967972	1HAb-	0.769667	1.15741	1	1HAb-	1	1	1	1HAb-	1	1	1
	1H-INO80	0.0625042	0.0936981	0.0793504	1H-NO80	0.787698	1.18081	1	1H-INO80	1.02343	1.02022	1	1H-NO80	1.46962	1.09863	1
	2HAb-	0.0272047	0.0539462	0.0419792	2HAb-	0.648052	1.28507	1	2HAb-	1	1	1	2HAb-	1	1	1
	2H-INO80	0.0300076	0.0606312	0.0448291	2H-NO80	0.669378	1.3525	1	2H-INO80	1.03291	1.05247	1	2H-NO80	1.48324	1.13336	1
ave. of absolute values		bt56	t56	GAPDH
wt	ctrlAb-	0.0626479	0.0670252	0.0714309
	ctlINO80	0.0856243	0.0974403	0.107683
	1HAb-	0.0778365	0.0842214	0.0821515
	1H-INO80	0.0868655	0.104616	0.107358
	2HAb-	0.0530749	0.0670478	0.0736408
	2H-INO80	0.0840186	0.0976829	0.106053
SA	SA
	ctrlAb-	0.048016	0.0567746	0.0623189
	ctlINO80	0.0529396	0.0722814	0.0868503
	1HAb-	0.0496634	0.0676835	0.0827941
	1H-INO80	0.0706818	0.0743155	0.0996725
	2HAb-	0.0422522	0.0500925	0.0699475
	2H-INO80	0.0509747	0.0668464	0.087249
	1#	bt56	t56	GAPDH	2#	bt56	t56	GAPDH	3#	bt56	t56	GAPDH	ave	bt56	t56	GAPDH	SD	bt56	t56	GAPDH	SE	bt56	t56	GAPDH
wt	ctlIINO80	1	1	1	ctlINO80	1	1	1	ctlINO80	1	1	1	ctrlINO80	1	1	1	ctlINO80	0	0	0	ctlINO80	0	0	0
	1H-INO80	1.1077	1.31937	1	1H-INO80	0.719616	1.00265	1	1H-INO80	1.03437	0.852676	1	1H-INO80	0.953895	1.05823	1	1H-INO80	0.206178	0.238261	0	1H-NO80	0.119037	0.13756	0
	2H-INO80	1.14903	1.06128	1	2H-INO80	1.18956	1.15088	1	2H-INO80	1.16218	0.979186	1	2H-INO80	1.16692	1.06378	1	2H-INO80	0.020678	0.0858746	0	2H-NO80	0.0119385	0.0495797	0
S412A	ctlINO80	1	1	1	ctlINO80	1	1	1	ctlINO80	1	1	1	ctrlINO80	1	1	1	ctlINO80	0	0	0	ctlINO80	0	0	0
	1H-INO80	2.08167	1.33118	1	1H-INO80	1.47387	0.893521	1	1H-INO80	1.46962	1.09863	1	1H-INO80	1.67505	1.10778	1	1H-INO80	0.352146	0.218974	0	1H-NO80	0.203311	0.126425	0
	2H-INO80	0.605897	0.985886	1	2H-INO80	1.81738	1.40051	1	2H-INO80	1.48324	1.13336	1	2H-INO80	1.30217	1.17325	1	2H-INO80	0.62571	0.210171	0	2H-NO80	0.361254	0.121342	0
		bt56	bt56	bt56	TTEST
wt	ctlIINO80	1	1	1
	1H-INO80	1.1077	0.719616	1.03437	0.0376216	vsSA1H
	2H-INO80	1.14903	1.18956	1.16218	0.727252	vsSA2H
SA	ctlINO80	1	1	1
	1H-INO80	2.08167	1.47387	1.46962
	2H-INO80	0.605897	1.81738	1.48324
		t56	t56	t56
wt	ctlIINO80	1	1	1
	1H-INO80	1.31937	1.00265	0.852676	0.803966	vsSA1H
	2H-INO80	1.06128	1.15088	0.979186	0.450619	vsSA2H
SA	ctlINO80	1	1	1
	1H-INO80	1.33118	0.893521	1.09863
	2H-INO80	0.985886	1.40051	1.13336

## Sheet: Fig.2C
chIP analysis of INO80 in ATMi treated cells
1#-wt	bt56	t56	GAPDH		bt56	t56	GAPDH		bt56	t56	GAPDH		bt56	t56	GAPDH
wtctrlAb-	0.00877808	0.00559019	0.0050249	wtctrlAb-	1.74692	1.1125	1	wtctrlAb-	1	1	1	wtctrlAb-	1	1	1
wtctlINO80	0.0111152	0.00893112	0.00791527	wtctlINO80	1.40427	1.12834	1	wtctlINO80	0.803855	1.01424	1	wtctlINO80	1	1	1
wt1hAb-	0.00832675	0.0059613	0.00644082	wt1hAb-	1.29281	0.925549	1	wt1hAb-	1	1	1	wt1hAb-	1	1	1
wt1hINO80	0.0101567	0.00581141	0.00765691	wt1hINO80	1.32647	0.758975	1	wt1hINO80	1.02604	0.820027	1	wt1hINO80	1.2764	0.808512	1
wt2hAb-	0.0137429	0.0100157	0.00870526	wt2hAb-	1.57868	1.15053	1	wt2hAb-	1	1	1	wt2hAb-	1	1	1
wt2hINO80	0.0160391	0.0115125	0.0085307	wt2hINO80	1.88016	1.34953	1	wt2hINO80	1.19097	1.17296	1	wt2hINO80	1.48157	1.15649	1
wtATMitctrlAb-	0.0148719	0.00820359	0.00649125	wtATMitctrlAb-	2.29106	1.26379	1	wtATMitctrlAb-	1	1	1	wtATMitctrlAb-	1	1	1
wtATMctlINO80	0.0143332	0.00866849	0.00818527	wtATMctlINO80	1.7511	1.05903	1	wtATMctlINO80	0.764318	0.837981	1	wtATMctlINO80	1	1	1
wtATM1hAb-	0.00738058	0.00552512	0.00450159	wtATM1hAb-	1.63955	1.22737	1	wtATM1hAb-	1	1	1	wtATM1hAb-	1	1	1
wtATM1hINO80	0.0122833	0.00732496	0.00561538	wtATM1hINO80	2.18743	1.30445	1	wtATM1hINO80	1.33416	1.0628	1	wtATM1hINO80	1.74556	1.26828	1
wtATM2hAb-	0.00913222	0.00484516	0.00698849	wtATM2hAb-	1.30675	0.693306	1	wtATM2hAb-	1	1	1	wtATM2hAb-	1	1	1
wtATM2hINO80	0.0108607	0.00785826	0.00715564	wtATM2hINO80	1.51778	1.09819	1	wtATM2hINO80	1.16149	1.58399	1	wtATM2hINO80	1.51964	1.89025	1
2# -wt	b56	t56	GAPDH		b56	t56	GAPDH		b56	t56	GAPDH		b56	t56	GAPDH
wtctrlAb-	0.0316124	0.0181594	0.0203657	wtctrlAb-	1.55224	0.891667	1	wtctrlAb-	1	1	1	wtctrlAb-	1	1	1
wtctlINO80	0.031019	0.0222804	0.023932	wtctlINO80	1.29613	0.930989	1	wtctlINO80	0.835008	1.0441	1	wtctlINO80	1	1	1
wt1hAb-	0.032614	0.0168499	0.022644	wt1hAb-	1.4403	0.744121	1	wt1hAb-	1	1	1	wt1hAb-	1	1	1
wt1hINO80	0.0395805	0.0246302	0.0265924	wt1hINO80	1.48841	0.926212	1	wt1hINO80	1.03341	1.24471	1	wt1hINO80	1.2376	1.19213	1
wt2hAb-	0.0394033	0.0256169	0.0238997	wt2hAb-	1.64869	1.07185	1	wt2hAb-	1	1	1	wt2hAb-	1	1	1
wt2hINO80	0.0443073	0.0286826	0.0259504	wt2hINO80	1.70739	1.10529	1	wt2hINO80	1.0356	1.03119	1	wt2hINO80	1.24023	0.987639	1
wtATMitctrlAb-	0.0329579	0.0220505	0.0202502	wtATMitctrlAb-	1.62754	1.08891	1	wtATMitctrlAb-	1	1	1	wtATMitctrlAb-	1	1	1
wtATMctlINO80	0.0333373	0.0219113	0.0223513	wtATMctlINO80	1.49151	0.980313	1	wtATMctlINO80	0.916423	0.900272	1	wtATMctlINO80	1	1	1
wtATMi1hAb-	0.0275736	0.020177	0.0225489	wtATMi1hAb-	1.22283	0.89481	1	wtATMi1hAb-	1	1	1	wtATMi1hAb-	1	1	1
wtATM1hINO80	0.0403704	0.0283203	0.02385	wtATM1hINO80	1.69268	1.18743	1	wtATM1hINO80	1.38423	1.32702	1	wtATM1hINO80	1.51046	1.47402	1
wtATMi2hAb-	0.0267788	0.0172618	0.0203269	wtATMi2hAb-	1.31741	0.849213	1	wtATMi2hAb-	1	1	1	wtATMi2hAb-	1	1	1
wtATM2hINO80	0.0374888	0.0233031	0.0219713	wtATM2hINO80	1.70626	1.06061	1	wtATM2hINO80	1.29516	1.24894	1	wtATM2hINO80	1.41328	1.38729	1
3#- wt	b56	t56	GAPDH		b56	t56	GAPDH		b56	t56	GAPDH		b56	t56	GAPDH
wtctrlAb-	0.027202	0.026333	0.0221308	wtctrlAb-	1.22915	1.18988	1	wtctrlAb-	1	1	1	wtctrlAb-	1	1	1
wtctlINO80	0.0301018	0.0283597	0.0237784	wtctlINO80	1.26593	1.19267	1	wtctlINO80	1.02993	1.00234	1	wtctlINO80	1	1	1
wt1hAb-	0.0328455	0.0331006	0.0273336	wt1hAb-	1.20165	1.21099	1	wt1hAb-	1	1	1	wt1hAb-	1	1	1
wt1hINO80	0.0324292	0.0307857	0.0265995	wt1hINO80	1.21917	1.15738	1	wt1hINO80	1.01457	0.95573	1	wt1hINO80	0.98509	0.953499	1
wt2hAb-	0.0247134	0.0305042	0.0220995	wt2hAb-	1.11828	1.38031	1	wt2hAb-	1	1	1	wt2hAb-	1	1	1
wt2hINO80	0.0266396	0.0317446	0.0280302	wt2hINO80	0.950389	1.13252	1	wt2hINO80	0.84987	0.82048	1	wt2hINO80	0.825174	0.818564	1
wtATMitctrlAb-	0.0184438	0.0213869	0.0156345	wtATMitctrlAb-	1.17969	1.36793	1	wtATMitctrlAb-	1	1	1	wtATMitctrlAb-	1	1	1
wtATMctlINO80	0.0192318	0.0204856	0.0215311	wtATMctlINO80	0.893212	0.951443	1	wtATMctlINO80	0.75716	0.695535	1	wtATMctlINO80	1	1	1
wtATMi1hAb-	0.0185394	0.0240484	0.0221492	wtATMi1hAb-	0.837025	1.08575	1	wtATMi1hAb-	1	1	1	wtATMi1hAb-	1	1	1
wtATM1hINO80	0.0214851	0.0235389	0.0189303	wtATM1hINO80	1.13496	1.24346	1	wtATM1hINO80	1.35594	1.14525	1	wtATM1hINO80	1.79083	1.64658	1
wtATMi2hAb-	0.0154633	0.0205131	0.021766	wtATMi2hAb-	0.710433	0.942437	1	wtATMi2hAb-	1	1	1	wtATMi2hAb-	1	1	1
wtATM2hINO80	0.020965	0.0203214	0.0171546	wtATM2hINO80	1.22213	1.18461	1	wtATM2hINO80	1.72026	1.25696	1	wtATM2hINO80	2.27199	1.80719	1
ave. of absolute values	b56	t56	GAPDH
wtctrlAb-	0.0225308	0.0166942	0.0158405
wtctlINO80	0.0240787	0.0198571	0.0185419
wt1hAb-	0.0245954	0.0186373	0.0188061
wt1hINO80	0.0273888	0.0204091	0.020283
wt2hAb-	0.0259532	0.0220456	0.0182348
wt2hINO80	0.0289953	0.0239799	0.0208371
wtATMitctrlAb-	0.0220912	0.0172137	0.0141253
wtATMctlINO80	0.0223008	0.0170218	0.0173559
wtATM1hAb-	0.0178312	0.0165835	0.0163999
wtATM1hINO80	0.0247129	0.0197281	0.0161319
wtATM2hAb-	0.0171248	0.0142067	0.0163605
wtATM2hINO80	0.0231049	0.0171609	0.0154272
1#	bt56	t56	GAPDH	2#	b56	t56	GAPDH	3#	b56	t56	GAPDH	ave	bt56	t56	GAPDH	SD	bt56	t56	GAPDH	SE	bt56	t56	GAPDH
wtctrlAb-	1	1	1	wtctrlAb-	1	1	1	wtctrlAb-	1	1	1	wtctrlAb-	1	1	1	wtctrlAb-	0	0	0	wtctrlAb-	0	0	0
wtctlINO80	1	1	1	wtctlINO80	1	1	1	wtctlINO80	1	1	1	wtctlINO80	1	1	1	wtctlINO80	0	0	0	wtctlINO80	0	0	0
wt1hAb-	1	1	1	wt1hAb-	1	1	1	wt1hAb-	1	1	1	wt1hAb-	1	1	1	wt1hAb-	0	0	0	wt1hAb-	0	0	0
wt1hINO80	1.2764	0.808512	1	wt1hINO80	1.2376	1.19213	1	wt1hINO80	0.98509	0.953499	1	wt1hINO80	1.16636	0.984715	1	wt1hINO80	0.158182	0.193706	0	wt1hINO80	0.0913264	0.111836	0
wt2hAb-	1	1	1	wt2hAb-	1	1	1	wt2hAb-	1	1	1	wt2hAb-	1	1	1	wt2hAb-	0	0	0	wt2hAb-	0	0	0
wt2hINO80	1.48157	1.15649	1	wt2hINO80	1.24023	0.987639	1	wt2hINO80	0.825174	0.818564	1	wt2hINO80	1.18232	0.987565	1	wt2hINO80	0.332006	0.168964	0	wt2hINO80	0.191684	0.0975513	0
wtATMitctrlAb-	1	1	1	wtATMitctrlAb-	1	1	1	wtATMitctrlAb-	1	1	1	wtATMitctrlAb-	1	1	1	wtATMitctrlAb-	0	0	0	wtATMitctrlAb-	0	0	0
wtATMctlINO80	1	1	1	wtATMctlINO80	1	1	1	wtATMctlINO80	1	1	1	wtATMctlINO80	1	1	1	wtATMctlINO80	0	0	0	wtATMctlINO80	0	0	0
wtATM1hAb-	1	1	1	wtATMi1hAb-	1	1	1	wtATMi1hAb-	1	1	1	wtATMi1hAb-	1	1	1	wtATMi1hAb-	0	0	0	wtATMi1hAb-	0	0	0
wtATM1hINO80	1.74556	1.26828	1	wtATM1hINO80	1.51046	1.47402	1	wtATM1hINO80	1.79083	1.64658	1	wtATMi1hINO80	1.68229	1.46296	1	wtATM1hINO80	0.150512	0.18939	0	wtATM1hINO80	0.0868984	0.109345	0
wtATM2hAb-	1	1	1	wtATMi2hAb-	1	1	1	wtATMi2hAb-	1	1	1	wtATMi2hAb-	1	1	1	wtATMi2hAb-	0	0	0	wtATMi2hAb-	0	0	0
wtATM2hINO80	1.51964	1.89025	1	wtATM2hINO80	1.41328	1.38729	1	wtATM2hINO80	2.27199	1.80719	1	wtATMi2hINO80	1.73497	1.69491	1	wtATM2hINO80	0.4681	0.269624	0	wtATM2hINO80	0.270258	0.155667	0
TTEST	bt56	b56	b56				t56	t56	t56
wtctrlAb-	1	1	1			wtctrlAb-	1	1	1
wtctlINO80	1	1	1			wtctlINO80	1	1	1
wt1hAb-	1	1	1			wt1hAb-	1	1	1
				TTEST						TTEST
wt1hINO80	1.2764	1.2376	0.98509	0.0149436	vs ATMi 1h	wt1hINO80	0.808512	1.19213	0.953499	0.0377442	vs ATMi 1h
wt2hAb-	1	1	1			wt2hAb-	1	1	1
wt2hINO80	1.48157	1.24023	0.825174	0.170653	vs ATMi 2h	wt2hINO80	1.15649	0.987639	0.818564	0.0182968	vs ATMi 2h
wtATMitctrlAb-	1	1	1			wtATMitctrlAb-	1	1	1
wtATMctlINO80	1	1	1			wtATMctlINO80	1	1	1
wtATM1hAb-	1	1	1			wtATM1hAb-	1	1	1
wtATM1hINO80	1.74556	1.51046	1.79083			wtATM1hINO80	1.26828	1.47402	1.64658
wtATM2hAb-	1	1	1			wtATM2hAb-	1	1	1
wtATM2hINO80	1.51964	1.41328	2.27199			wtATM2hINO80	1.89025	1.38729	1.80719

## Sheet: Fig.2D
chIP analysis of INO80 in ATMi treated cells
1#-S412A	bt56	t56	GAPDH		bt56	t56	GAPDH		bt56	t56	GAPDH		bt56	t56	GAPDH
SActrlAb-	0.00793513	0.0058292	0.00482043	SActrlAb-	1.64614	1.20927	1	SActrlAb-	1	1	1	SActrlAb-	1	1	1
SActlINO80	0.00877513	0.00749561	0.00703676	SActlINO80	1.24704	1.06521	1	SActlINO80	0.757553	0.880869	1	SActlINO80	1	1	1
SA1hAb-	0.0130982	0.00784815	0.00812497	SA1hAb-	1.61209	0.96593	1	SA1hAb-	1	1	1	SA1hAb-	1	1	1
SA1hINO80	0.0135559	0.00980943	0.00758667	SA1hINO80	1.7868	1.29298	1	SA1hINO80	1.10837	1.33859	1	SA1hINO80	1.4631	1.51962	1
SA2hAb-	0.00711741	0.00449109	0.00604571	SA2hAb-	1.17727	0.742856	1	SA2hAb-	1	1	1	SA2hAb-	1	1	1
SA2hINO80	0.00743362	0.00553666	0.00493235	SA2hINO80	1.50711	1.12252	1	SA2hINO80	1.28018	1.51109	1	SA2hINO80	1.68989	1.71545	1
SAATMitctrlAb-	0.00698584	0.00568142	0.00489276	SAATMitctrlAb-	1.42779	1.16119	1	SAATMitctrlAb-	1	1	1	SAATMitctrlAb-	1	1	1
SAATMctlINO80	0.00937385	0.0048367	0.00652834	SAATMctlINO80	1.43587	0.740878	1	SAATMctlINO80	1.00566	0.638034	1	SAATMctlINO80	1	1	1
SAATM1hAb-	0.00870093	0.00471983	0.00517197	SAATM1hAb-	1.68232	0.912578	1	SAATM1hAb-	1	1	1	SAATM1hAb-	1	1	1
SAATM1hINO80	0.00891452	0.00638179	0.00603435	SAATM1hINO80	1.4773	1.05758	1	SAATM1hINO80	0.878129	1.15889	1	SAATM1hINO80	0.873186	1.81634	1
SAATM2hAb-	0.00822077	0.00524128	0.00696065	SAATM2hAb-	1.18104	0.752987	1	SAATM2hAb-	1	1	1	SAATM2hAb-	1	1	1
SAATM2hINO80	0.00732707	0.00602645	0.00612552	SAATM2hINO80	1.19615	0.983826	1	SAATM2hINO80	1.0128	1.30656	1	SAATM2hINO80	1.0071	2.0478	1
2# in S412A	bt56	t56	GAPDH		bt56	t56	GAPDH		bt56	t56	GAPDH		bt56	t56	GAPDH
SActrlAb-	0.0105213	0.00776595	0.00364703	SActrlAb-	2.8849	2.12939	1	SActrlAb-	1	1	1	SActrlAb-	1	1	1
SActlINO80	0.0154304	0.0101057	0.00634976	SActlINO80	2.43007	1.5915	1	SActlINO80	0.842342	0.7474	1	SActlINO80	1	1	1
SA1hAb-	0.00862402	0.00561348	0.00337337	SA1hAb-	2.5565	1.66406	1	SA1hAb-	1	1	1	SA1hAb-	1	1	1
SA1hINO80	0.0132424	0.00971471	0.00457039	SA1hINO80	2.89744	2.12557	1	SA1hINO80	1.13336	1.27734	1	SA1hINO80	1.34549	1.70905	1
SA2hAb-	0.0146738	0.0090129	0.00660084	SA2hAb-	2.22302	1.36542	1	SA2hAb-	1	1	1	SA2hAb-	1	1	1
SA2hINO80	0.0156915	0.0113896	0.00466668	SA2hINO80	3.36245	2.44063	1	SA2hINO80	1.51256	1.78746	1	SA2hINO80	1.79566	2.39157	1
SAATMitctrlAb-	0.00704032	0.00634517	0.00214203	SAATMitctrlAb-	3.28676	2.96223	1	SAATMitctrlAb-	1	1	1	SAATMitctrlAb-	1	1	1
SAATMctlINO80	0.0116693	0.00937106	0.00549112	SAATMctlINO80	2.12513	1.70659	1	SAATMctlINO80	0.646573	0.576115	1	SAATMctlINO80	1	1	1
SAATM1hAb-	0.014067	0.0084019	0.00686611	SAATM1hAb-	2.04876	1.22368	1	SAATM1hAb-	1	1	1	SAATM1hAb-	1	1	1
SAATM1hINO80	0.0145491	0.0103199	0.00435707	SAATM1hINO80	3.33919	2.36853	1	SAATM1hINO80	1.62986	1.93559	1	SAATM1hINO80	2.52076	3.35972	1
SAATM2hAb-	0.0130907	0.0123494	0.00661585	SAATM2hAb-	1.97869	1.86663	1	SAATM2hAb-	1	1	1	SAATM2hAb-	1	1	1
SAATM2hINO80	0.0120253	0.00747327	0.00442431	SAATM2hINO80	2.718	1.68914	1	SAATM2hINO80	1.37364	0.90491	1	SAATM2hINO80	2.12449	1.57071	1
3# -S412A	b56	t56	GAPDH						b56	t56	GAPDH		b56	t56	GAPDH
SActrlAb-	0.00565572	0.00430605	0.00306152	SActrlAb-	1.84735	1.40651	1	SActrlAb-	1	1	1	SActrlAb-	1	1	1
SActlINO80	0.0132753	0.0091329	0.0069116	SActlINO80	1.92072	1.32139	1	SActlINO80	1.03972	0.939483	1	SActlINO80	1	1	1
SA1hAb-	0.00771832	0.00661078	0.00675577	SA1hAb-	1.14248	0.97854	1	SA1hAb-	1	1	1	SA1hAb-	1	1	1
SA1hINO80	0.0106008	0.00792927	0.00740786	SA1hINO80	1.43102	1.07039	1	SA1hINO80	1.25255	1.09386	1	SA1hINO80	1.20471	1.16432	1
SA2hAb-	0.0112391	0.00879106	0.00891234	SA2hAb-	1.26107	0.986392	1	SA2hAb-	1	1	1	SA2hAb-	1	1	1
SA2hINO80	0.0108467	0.0108518	0.00867953	SA2hINO80	1.24968	1.25028	1	SA2hINO80	0.99097	1.26753	1	SA2hINO80	0.953116	1.34917	1
SAATMitctrlAb-	0.00705383	0.00550323	0.00470293	SAATMitctrlAb-	1.49988	1.17017	1	SAATMitctrlAb-	1	1	1	SAATMitctrlAb-	1	1	1
SAATMctlINO80	0.0101658	0.00708689	0.0076041	SAATMctlINO80	1.33689	0.931983	1	SAATMctlINO80	0.891332	0.796451	1	SAATMctlINO80	1	1	1
SAATMi1hAb-	0.00714446	0.00647436	0.00571663	SAATMi1hAb-	1.24977	1.13255	1	SAATMi1hAb-	1	1	1	SAATMi1hAb-	1	1	1
SAATM1hINO80	0.00937611	0.00800716	0.00701382	SAATM1hINO80	1.3368	1.14163	1	SAATM1hINO80	1.06964	1.00802	1	SAATM1hINO80	1.20005	1.26563	1
SAATMi2hAb-	0.00704118	0.00508947	0.00461322	SAATMi2hAb-	1.52631	1.10324	1	SAATMi2hAb-	1	1	1	SAATMi2hAb-	1	1	1
SAATM2hINO80	0.00938013	0.00822297	0.00615018	SAATM2hINO80	1.52518	1.33703	1	SAATM2hINO80	0.999263	1.21192	1	SAATM2hINO80	1.12109	1.52164	1
4#-S412A	b56	t56	GAPDH		b56	t56	GAPDH		b56	t56	GAPDH		b56	t56	GAPDH
SActrlAb-	0.042349	0.0256027	0.0207245	SActrlAb-	2.04343	1.23539	1	SActrlAb-	1	1	1	SActrlAb-	1	1	1
SActlINO80	0.0221142	0.016934	0.0135383	SActlINO80	1.63346	1.25082	1	SActlINO80	0.79937	1.01249	1	SActlINO80	1	1	1
SA1hAb-	0.0223451	0.0136213	0.0150948	SA1hAb-	1.48031	0.90238	1	SA1hAb-	1	1	1	SA1hAb-	1	1	1
SA1hINO80	0.0393083	0.0220683	0.0190673	SA1hINO80	2.06156	1.15739	1	SA1hINO80	1.39265	1.2826	1	SA1hINO80	1.74218	1.26677	1
SA2hAb-	0.0325367	0.0178435	0.0191653	SA2hAb-	1.69769	0.93103	1	SA2hAb-	1	1	1	SA2hAb-	1	1	1
SA2hINO80	0.0320413	0.0185434	0.0151281	SA2hINO80	2.118	1.22576	1	SA2hINO80	1.24758	1.31656	1	SA2hINO80	1.5607	1.30031	1
SAATMitctrlAb-	0.0205147	0.0148751	0.0118456	SAATMitctrlAb-	1.73184	1.25575	1	SAATMitctrlAb-	1	1	1	SAATMitctrlAb-	1	1	1
SAATMctlINO80	0.0313685	0.0207718	0.0209928	SAATMctlINO80	1.49425	0.989473	1	SAATMctlINO80	0.862813	0.787953	1	SAATMctlINO80	1	1	1
SAATMi1hAb-	0.0258798	0.0137632	0.0161733	SAATMi1hAb-	1.60015	0.850983	1	SAATMi1hAb-	1	1	1	SAATMi1hAb-	1	1	1
SAATM1hINO80	0.029563	0.0198535	0.0162248	SAATM1hINO80	1.82208	1.22365	1	SAATM1hINO80	1.13869	1.43793	1	SAATM1hINO80	1.31974	1.82489	1
SAATMi2hAb-	0.0318522	0.0177622	0.0183276	SAATMi2hAb-	1.73794	0.969155	1	SAATMi2hAb-	1	1	1	SAATMi2hAb-	1	1	1
SAATM2hINO80	0.0422419	0.0277574	0.0216699	SAATM2hINO80	1.94933	1.28092	1	SAATM2hINO80	1.12163	1.32169	1	SAATM2hINO80	1.29997	1.67737	1
ave. of absolute values	b56	t56	GAPDH
SActrlAb-	0.0166153	0.010876	0.00806337
SActlINO80	0.0148987	0.010917	0.0084591
SA1hAb-	0.0129464	0.00842343	0.00833724
SA1hINO80	0.0191768	0.0123804	0.00965805
SA2hAb-	0.0163917	0.0100346	0.010181
SA2hINO80	0.0165033	0.0115804	0.00835166
SAATMitctrlAb-	0.0103987	0.00810124	0.00589583
SAATMctlINO80	0.0156444	0.0105166	0.0101541
SAATMi1hAb-	0.0139481	0.00833983	0.00848202
SAATM1hINO80	0.0156007	0.0111406	0.00840752
SAATMi2hAb-	0.0150512	0.0101106	0.00912932
SAATM2hINO80	0.0177436	0.01237	0.00959248
1#	bt56	t56	GAPDH	2#	bt56	t56	GAPDH	3#	b56	t56	GAPDH	4#	b56	t56	GAPDH	ave	b56	t56	GAPDH	SD	b56	t56	GAPDH	SE	b56	t56	GAPDH
SActrlAb-	1	1	1	SActrlAb-	1	1	1	SActrlAb-	1	1	1	SActrlAb-	1	1	1	SActrlAb-	1	1	1	SActrlAb-	0	0	0	SActrlAb-	0	0	0
SActlINO80	1	1	1	SActlINO80	1	1	1	SActlINO80	1	1	1	SActlINO80	1	1	1	SActlINO80	1	1	1	SActlINO80	0	0	0	SActlINO80	0	0	0
SA1hAb-	1	1	1	SA1hAb-	1	1	1	SA1hAb-	1	1	1	SA1hAb-	1	1	1	SA1hAb-	1	1	1	SA1hAb-	0	0	0	SA1hAb-	0	0	0
SA1hINO80	1.4631	1.51962	1	SA1hINO80	1.34549	1.70905	1	SA1hINO80	1.20471	1.16432	1	SA1hINO80	1.74218	1.26677	1	SA1hINO80	1.43887	1.41494	1	SA1hINO80	0.228136	0.246455	0	SA1hINO80	0.114068	0.123228	0
SA2hAb-	1	1	1	SA2hAb-	1	1	1	SA2hAb-	1	1	1	SA2hAb-	1	1	1	SA2hAb-	1	1	1	SA2hAb-	0	0	0	SA2hAb-	0	0	0
SA2hINO80	1.68989	1.71545	1	SA2hINO80	1.79566	2.39157	1	SA2hINO80	0.953116	1.34917	1	SA2hINO80	1.5607	1.30031	1	SA2hINO80	1.49984	1.68913	1	SA2hINO80	0.376936	0.50361	0	SA2hINO80	0.188468	0.251805	0
SAATMitctrlAb-	1	1	1	SAATMitctrlAb-	1	1	1	SAATMitctrlAb-	1	1	1	SAATMitctrlAb-	1	1	1	SAATMitctrlAb-	1	1	1	SAATMitctrlAb-	0	0	0	SAATMitctrlAb-	0	0	0
SAATMctlINO80	1	1	1	SAATMctlINO80	1	1	1	SAATMctlINO80	1	1	1	SAATMctlINO80	1	1	1	SAATMctlINO80	1	1	1	SAATMctlINO80	0	0	0	SAATMctlINO80	0	0	0
SAATM1hAb-	1	1	1	SAATM1hAb-	1	1	1	SAATMi1hAb-	1	1	1	SAATMi1hAb-	1	1	1	SAATMi1hAb-	1	1	1	SAATMi1hAb-	0	0	0	SAATMi1hAb-	0	0	0
SAATM1hINO80	0.873186	1.81634	1	SAATM1hINO80	2.52076	3.35972	1	SAATM1hINO80	1.20005	1.26563	1	SAATM1hINO80	1.31974	1.82489	1	SAATM1hINO80	1.47843	2.06665	1	SAATM1hINO80	0.720059	0.900882	0	SAATM1hINO80	0.360029	0.450441	0
SAATM2hAb-	1	1	1	SAATM2hAb-	1	1	1	SAATMi2hAb-	1	1	1	SAATMi2hAb-	1	1	1	SAATMi2hAb-	1	1	1	SAATMi2hAb-	0	0	0	SAATMi2hAb-	0	0	0
SAATM2hINO80	1.0071	2.0478	1	SAATM2hINO80	2.12449	1.57071	1	SAATM2hINO80	1.12109	1.52164	1	SAATM2hINO80	1.29997	1.67737	1	SAATM2hINO80	1.38816	1.70438	1	SAATM2hINO80	0.505469	0.237995	0	SAATM2hINO80	0.252734	0.118997	0
TTEST	bt56	bt56	b56	b56				t56	t56	t56	t56
SActrlAb-	1	1	1	1			SActrlAb-	1	1	1	1
SActlINO80	1	1	1	1			SActlINO80	1	1	1	1
SA1hAb-	1	1	1	1			SA1hAb-	1	1	1	1
					TTEST							TTEST
SA1hINO80	1.4631	1.34549	1.20471	1.74218	0.919975	vs ATMi 1h	SA1hINO80	1.51962	1.70905	1.16432	1.26677	0.212315	vs ATMi 1h
SA2hAb-	1	1	1	1			SA2hAb-	1	1	1	1
SA2hINO80	1.68989	1.79566	0.953116	1.5607	0.735283	vs ATMi 2h	SA2hINO80	1.71545	2.39157	1.34917	1.30031	0.958105	vs ATMi 2h
SAATMitctrlAb-	1	1	1	1			SAATMitctrlAb-	1	1	1	1
SAATMctlINO80	1	1	1	1			SAATMctlINO80	1	1	1	1
SAATM1hAb-	1	1	1	1			SAATM1hAb-	1	1	1	1
SAATM1hINO80	0.873186	2.52076	1.20005	1.31974			SAATM1hINO80	1.81634	3.35972	1.26563	1.82489
SAATM2hAb-	1	1	1	1			SAATM2hAb-	1	1	1	1
SAATM2hINO80	1.0071	2.12449	1.12109	1.29997			SAATM2hINO80	2.0478	1.57071	1.52164	1.67737

## Sheet: Fig.2E
ChIP analysis of INO80 enrichment using wild-type and S412D expression BIVA cells
1#	bt56	t56	GAPDH		bt56	t56	GAPDH		bt56	t56	GAPDH		bt56	t56	GAPDH
HA-ctrlAb-	0.0187765	0.0126322	0.0128012	HA-ctrlAb-	1.46677	0.986796	1	HA-ctrlAb-	1	1	1	HA-ctrlAb-	1	1	1
HA-ctrlINO80	0.0207583	0.0186995	0.0218983	HA-ctrlINO80	0.947942	0.853928	1	HA-ctrlINO80	0.646279	0.865354	1	HA-ctrlINO80	1	1	1
HA-VPAb-	0.0108852	0.0100854	0.0121075	HA-VPAb-	0.899051	0.832988	1	HA-VPAb-	1	1	1	HA-VPAb-	1	1	1
HA-VPINO80	0.0205384	0.0206343	0.0260214	HA-VPINO80	0.78929	0.792976	1	HA-VPINO80	0.877915	0.951966	1	HA-VPINO80	1.35842	1.10009	1
wt-ctrlAb-	0.012213	0.0152118	0.0128305	wt-ctrlAb-	0.95187	1.18559	1	wt-ctrlAb-	1	1	1	wt-ctrlAb-	1	1	1
wt-ctrlINO80	0.017228	0.0201539	0.0215509	wt-ctrlINO80	0.799413	0.935178	1	wt-ctrlINO80	0.839835	0.788784	1	wt-ctrlINO80	1	1	1
wt-VPAb-	0.0102052	0.0114439	0.0131562	wt-VPAb-	0.775696	0.869854	1	wt-VPAb-	1	1	1	wt-VPAb-	1	1	1
wt-VPINO80	0.0275024	0.0277729	0.0285281	wt-VPINO80	0.964046	0.973527	1	wt-VPINO80	1.24281	1.11918	1	wt-VPINO80	1.47983	1.41887	1
SD-ctrlAb-	0.0147485	0.0101116	0.012127	SD-ctrlAb-	1.21616	0.833804	1	SD-ctrlAb-	1	1	1	SD-ctrlAb-	1	1	1
SD-ctrlINO80	0.0253368	0.024398	0.0275104	SD-ctrlINO80	0.920988	0.886862	1	SD-ctrlINO80	0.75729	1.06363	1	SD-ctrlINO80	1	1	1
SD-VPAb-	0.0486481	0.0422804	0.0546916	SD-VPAb-	0.889498	0.77307	1	SD-VPAb-	1	1	1	SD-VPAb-	1	1	1
SD-VPINO80	0.0177208	0.0135563	0.0218523	SD-VPINO80	0.810939	0.620363	1	SD-VPINO80	0.911681	0.802468	1	SD-VPINO80	1.20387	0.754458	1
2#	bt56	t56	GAPDH		bt56	t56	GAPDH		bt56	t56	GAPDH		bt56	t56	GAPDH
HA-ctrlAb-	0.0175727	0.021531	0.0159098	HA-ctrlAb-	1.10452	1.35331	1	HA-ctrlAb-	1	1	1	HA-ctrlAb-	1	1	1
HA-ctrlINO80	0.0260299	0.0219084	0.0237218	HA-ctrlINO80	1.0973	0.923555	1	HA-ctrlINO80	0.993461	0.682439	1	HA-ctrlINO80	1	1	1
HA-VPAb-	0.0118148	0.0193622	0.0176921	HA-VPAb-	0.667801	1.0944	1	HA-VPAb-	1	1	1	HA-VPAb-	1	1	1
HA-VPINO80	0.0210029	0.0274864	0.023759	HA-VPINO80	0.883998	1.15688	1	HA-VPINO80	1.32375	1.05709	1	HA-VPINO80	1.33246	1.54899	1
wt-ctrlAb-	0.0221549	0.0295709	0.0251912	wt-ctrlAb-	0.87947	1.17386	1	wt-ctrlAb-	1	1	1	wt-ctrlAb-	1	1	1
wt-ctrlINO80	0.0230738	0.0288609	0.0274497	wt-ctrlINO80	0.840586	1.05141	1	wt-ctrlINO80	0.955787	0.895687	1	wt-ctrlINO80	1	1	1
wt-VPAb-	0.00950363	0.0198287	0.0189137	wt-VPAb-	0.502473	1.04838	1	wt-VPAb-	1	1	1	wt-VPAb-	1	1	1
wt-VPINO80	0.0171204	0.0337776	0.0291536	wt-VPINO80	0.587249	1.15861	1	wt-VPINO80	1.16872	1.10515	1	wt-VPINO80	1.22278	1.23385	1
SD-ctrlAb-	0.0178175	0.0201659	0.0210709	SD-ctrlAb-	0.845599	0.957049	1	SD-ctrlAb-	1	1	1	SD-ctrlAb-	1	1	1
SD-ctrlINO80	0.0221308	0.0243507	0.0243668	SD-ctrlINO80	0.908234	0.999338	1	SD-ctrlINO80	1.07407	1.04419	1	SD-ctrlINO80	1	1	1
SD-VPAb-	0.0131829	0.0199415	0.0151341	SD-VPAb-	0.871074	1.31766	1	SD-VPAb-	1	1	1	SD-VPAb-	1	1	1
SD-VPINO80	0.0213099	0.0320211	0.0269248	SD-VPINO80	0.79146	1.18928	1	SD-VPINO80	0.908602	0.902566	1	SD-VPINO80	0.845942	0.864372	1
3#	bt56	t56	GAPDH		bt56	t56	GAPDH		bt56	t56	GAPDH		bt56	t56	GAPDH
wt-ctrlAb-	0.0222793	0.0147698	0.0150354	wt-ctrlAb-	1.48179	0.982339	1	wt-ctrlAb-	1	1	1	wt-ctrlAb-	1	1	1
wt-ctrlINO80	0.0350132	0.0206378	0.0203418	wt-ctrlINO80	1.72124	1.01455	1	wt-ctrlINO80	1.16159	1.03279	1	wt-ctrlINO80	1	1	1
wt-VPAb-	0.0577628	0.0472246	0.0538508	wt-VPAb-	1.07265	0.876953	1	wt-VPAb-	1	1	1	wt-VPAb-	1	1	1
wt-VPINO80	0.0234891	0.013887	0.0161764	wt-VPINO80	1.45206	0.858474	1	wt-VPINO80	1.35372	0.978928	1	wt-VPINO80	1.1654	0.947846	1
SD-ctrlAb-	0.0194396	0.0122511	0.0151727	SD-ctrlAb-	1.28122	0.807445	1	SD-ctrlAb-	1	1	1	SD-ctrlAb-	1	1	1
SD-ctrlINO80	0.0240122	0.0166426	0.0177205	SD-ctrlINO80	1.35505	0.939172	1	SD-ctrlINO80	1.05763	1.16314	1	SD-ctrlINO80	1	1	1
SD-VPAb-	0.0378057	0.0258296	0.0255576	SD-VPAb-	1.47924	1.01064	1	SD-VPAb-	1	1	1	SD-VPAb-	1	1	1
SD-VPINO80	0.0285259	0.0179817	0.0192902	SD-VPINO80	1.47878	0.932168	1	SD-VPINO80	0.999693	0.92235	1	SD-VPINO80	0.945224	0.792982	1
ave. of absolute values
	bt56	t56	GAPDH
HA-ctrlAb-	0.0181746	0.0170816	0.0143555
HA-ctrlINO80	0.0233941	0.020304	0.0228101
HA-VPAb-	0.01135	0.0147238	0.0148998
HA-VPINO80	0.0207707	0.0240604	0.0248902
wt-ctrlAb-	0.0188824	0.0198508	0.0176857
wt-ctrlINO80	0.025105	0.0232175	0.0231141
wt-VPAb-	0.0258239	0.0261657	0.0286402
wt-VPINO80	0.022704	0.0251458	0.0246194
SD-ctrlAb-	0.0173352	0.0141762	0.0161236
SD-ctrlINO80	0.0238266	0.0217971	0.0231992
SD-VPAb-	0.0332122	0.0293505	0.0317944
SD-VPINO80	0.0225189	0.0211864	0.0226891
1#	bt56	t56	GAPDH	2#	bt56	t56	GAPDH	3#				ave.	bt56	t56	GAPDH	SD	bt56	t56	GAPDH	SE	bt56	t56	GAPDH
HA-ctrlAb-	1	1	1	HA-ctrlAb-	1	1	1					HA-ctrlAb-	1	1	1	HA-ctrlAb-	0	0	0	HA-ctrlAb-	0	0	0
HA-ctrlINO80	1	1	1	HA-ctrlINO80	1	1	1					HA-ctrlINO80	1	1	1	HA-ctrlINO80	0	0	0	HA-ctrlINO80	0	0	0
HA-VPAb-	1	1	1	HA-VPAb-	1	1	1					HA-VPAb-	1	1	1	HA-VPAb-	0	0	0	HA-VPAb-	0	0	0
HA-VPINO80	1.35842	1.10009	1	HA-VPINO80	1.33246	1.54899	1					HA-VPINO80	1.34544	1.32454	1	HA-VPINO80	0.0183539	0.317424	0	HA-VPINO80	0.0129782	0.224453	0
									bt56	t56	GAPDH
wt-ctrlAb-	1	1	1	wt-ctrlAb-	1	1	1	wt-ctrlAb-	1	1	1	wt-ctrlAb-	1	1	1	wt-ctrlAb-	0	0	0	wt-ctrlAb-	0	0	0
wt-ctrlINO80	1	1	1	wt-ctrlINO80	1	1	1	wt-ctrlINO80	1	1	1	wt-ctrlINO80	1	1	1	wt-ctrlINO80	0	0	0	wt-ctrlINO80	0	0	0
wt-VPAb-	1	1	1	wt-VPAb-	1	1	1	wt-VPAb-	1	1	1	wt-VPAb-	1	1	1	wt-VPAb-	0	0	0	wt-VPAb-	0	0	0
wt-VPINO80	1.47983	1.41887	1	wt-VPINO80	1.22278	1.23385	1	wt-VPINO80	1.1654	0.947846	1	wt-VPINO80	1.28934	1.20019	1	wt-VPINO80	0.167451	0.237311	0	wt-VPINO80	0.0966776	0.137011	0
SD-ctrlAb-	1	1	1	SD-ctrlAb-	1	1	1	SD-ctrlAb-	1	1	1	SD-ctrlAb-	1	1	1	SD-ctrlAb-	0	0	0	SD-ctrlAb-	0	0	0
SD-ctrlINO80	1	1	1	SD-ctrlINO80	1	1	1	SD-ctrlINO80	1	1	1	SD-ctrlINO80	1	1	1	SD-ctrlINO80	0	0	0	SD-ctrlINO80	0	0	0
SD-VPAb-	1	1	1	SD-VPAb-	1	1	1	SD-VPAb-	1	1	1	SD-VPAb-	1	1	1	SD-VPAb-	0	0	0	SD-VPAb-	0	0	0
SD-VPINO80	1.20387	0.754458	1	SD-VPINO80	0.845942	0.864372	1	SD-VPINO80	0.945224	0.792982	1	SD-VPINO80	0.998346	0.803937	1	SD-VPINO80	0.184785	0.0557699	0	SD-VPINO80	0.106685	0.0321988	0
	1#	2#	3#
	bt56	bt56	bt56		average	SD	SE
HA-ctrlAb-	1	1		HA-ctrlAb-	1	0	0
HA-ctrlINO80	1	1		HA-ctrlINO80	1	0	0
HA-Ab-Etp	1	1		HA-Ab-Etp	1	0	0
HA-INO80-Etp	1.35842	1.33246		HA-INO80-Etp	1.34544	0.0183539	0.0129782
wt-ctrlAb-	1	1	1	wt-ctrlAb-	1	0	0
wt-ctrlINO80	1	1	1	wt-ctrlINO80	1	0	0
wt-Ab-Etp	1	1	1	wt-Ab-Etp	1	0	0	t-test
wt-INO80-Etp	1.47983	1.22278	1.1654	wt-INO80-Etp	1.28934	0.167451	0.0966776	0.113352	wt vs S412D
S412D-ctrlAb-	1	1	1	S412D-ctrlAb-	1	0	0
S412D-ctrlINO80	1	1	1	S412D-ctrlINO80	1	0	0
S412D-Ab-Etp	1	1	1	S412D-Ab-Etp	1	0	0
S412D-INO80-Etp	1.20387	0.845942	0.945224	S412D-INO80-Etp	0.998346	0.184785	0.106685
	t56	t56	t56		average	SD	SE
HA-ctrlAb-	1	1		HA-ctrlAb-	1	0	0
HA-ctrlINO80	1	1		HA-ctrlINO80	1	0	0
HA-Ab-Etp	1	1		HA-Ab-Etp	1	0	0
HA-INO80-Etp	1.10009	1.54899		HA-INO80-Etp	1.32454	0.317424	0.224453
wt-ctrlAb-	1	1	1	wt-ctrlAb-	1	0	0
wt-ctrlINO80	1	1	1	wt-ctrlINO80	1	0	0
wt-Ab-Etp	1	1	1	wt-Ab-Etp	1	0	0
wt-INO80-Etp	1.41887	1.23385	0.947846	wt-INO80-Etp	1.20019	0.237311	0.137011	0.0480515	wt vs S412D
S412D-ctrlAb-	1	1	1	S412D-ctrlAb-	1	0	0
S412D-ctrlINO80	1	1	1	S412D-ctrlINO80	1	0	0
S412D-Ab-Etp	1	1	1	S412D-Ab-Etp	1	0	0
S412D-INO80-Etp	0.754458	0.864372	0.792982	S412D-INO80-Etp	0.803937	0.0557699	0.0321988
ave.	bt56	t56	GAPDH	SE	bt56	t56	GAPDH
HA-ctrlAb-	1	1	1	HA-ctrlAb-	0	0	0
HA-ctrlINO80	1	1	1	HA-ctrlINO80	0	0	0
HA-VPAb-	1	1	1	HA-VPAb-	0	0	0
HA-VPINO80	1.34544	1.32454	1	HA-VPINO80	0.0129782	0.224453	0
wt-ctrlAb-	1	1	1	wt-ctrlAb-	0	0	0
wt-ctrlINO80	1	1	1	wt-ctrlINO80	0	0	0
wt-VPAb-	1	1	1	wt-VPAb-	0	0	0
wt-VPINO80	1.28934	1.20019	1	wt-VPINO80	0.0966776	0.137011	0
SD-ctrlAb-	1	1	1	SD-ctrlAb-	0	0	0
SD-ctrlINO80	1	1	1	SD-ctrlINO80	0	0	0
SD-VPAb-	1	1	1	SD-VPAb-	0	0	0
SD-VPINO80	0.998346	0.803937	1	SD-VPINO80	0.106685	0.0321988	0
