# Supplementary material for: Distinct roles of ATM and ATR in the regulation of ARP8 phosphorylation to prevent chromosome translocations
Source: eLife. 2018 May 8;7:e32222. doi: 10.7554/eLife.32222 (PMC5953535; doi:10.7554/eLife.32222)
Supplement: Figure 2—source data 2. [file elife-32222-fig2-data2.xlsx]

## Sheet: Fig.2supp1A
gammaH2X enrichment at BCR
1#		b56	t56	betaG		bt56	t56	betaG		bt56	t56	betaG		bt56	t56	betaG
	con.Ab-	0.00233972	0.0049864	0.00825521	con.Ab-	0.283424	0.604031	1	con.Ab-	1	1	1	con.Ab-	1	1	1
	con. gH2AX	0.00244672	0.00767163	0.00828734	con. gH2AX	0.295236	0.925705	1	con. gH2AX	1.04168	1.53255	1	con. gH2AX	1	1	1
	EtpAb-	0.00640898	0.00618898	0.0156903	EtpAb-	0.408467	0.394446	1	EtpAb-	1	1	1	EtpAb-	1	1	1
	EtpgH2AX	0.00619332	0.00795274	0.0108288	EtpgH2AX	0.571931	0.734408	1	EtpgH2AX	1.40019	1.86187	1	EtpgH2AX	1.34417	1.21489	1
	30minAb-	0.00834686	0.00308062	0.0140943	30minAb-	0.592214	0.218572	1	30minAb-	1	1	1	30minAb-	1	1	1
	30mingH2AX	0.0227764	0.0280326	0.026533	30mingH2AX	0.858417	1.05652	1	30mingH2AX	1.4495	4.83373	1	30mingH2AX	1.39151	3.15405	1
2#		b56	t56	betaG		bt56	t56	betaG		bt56	t56	betaG		bt56	t56	betaG
11-.4#	con.Ab-	0.00099758	0.000345077	0.00205892	con.Ab-	0.484515	0.167601	1	con.Ab-	1	1	1	con.Ab-	1	1	1
	con. gH2AX	0.000828857	0.000458284	0.00178868	con. gH2AX	0.46339	0.256213	1	con. gH2AX	0.956398	1.52871	1	con. gH2AX	1	1	1
	EtpAb-	0.000792244	0.000789008	0.00171085	EtpAb-	0.463072	0.46118	1	EtpAb-	1	1	1	EtpAb-	1	1	1
	EtpgH2AX	0.00189645	0.00208206	0.0024848	EtpgH2AX	0.763221	0.837921	1	EtpgH2AX	1.64817	1.81691	1	EtpgH2AX	1.72331	1.18852	1
	30minAb-	0.000537363	0.000453529	0.00170638	30minAb-	0.314915	0.265785	1	30minAb-	1	1	1	30minAb-	1	1	1
	30mingH2AX	0.00362391	0.00224051	0.00346676	30mingH2AX	1.04533	0.646285	1	30mingH2AX	3.31941	2.43161	1	30mingH2AX	3.47074	1.59063	1
3#		b56	t56	betaG		bt56	t56	betaG		bt56	t56	betaG		bt56	t56	betaG
11-4#	con.Ab-	0.0136625	0.00970201	0.00606047	con.Ab-	2.25436	1.60087	1	con.Ab-	1	1	1	con.Ab-	1	1	1
	con. gH2AX	0.02247	0.0161609	0.00688399	con. gH2AX	3.26409	2.34761	1	con. gH2AX	1.4479	1.46646	1	con. gH2AX	1	1	1
	EtpAb-	0.0161698	0.00991651	0.00729514	EtpAb-	2.21651	1.35933	1	EtpAb-	1	1	1	EtpAb-	1	1	1
	EtpgH2AX	0.0258043	0.0193303	0.00660881	EtpgH2AX	3.90453	2.92493	1	EtpgH2AX	1.76157	2.15175	1	EtpgH2AX	1.21663	1.46731	1
	30minAb-	0.0147488	0.00493465	0.00986866	30minAb-	1.49451	0.500032	1	30minAb-	1	1	1	30minAb-	1	1	1
	30mingH2AX	0.0549974	0.0314432	0.0189301	30mingH2AX	2.90528	1.66102	1	30mingH2AX	1.94397	3.32182	1	30mingH2AX	1.34261	2.26519	1
4#
11-4#		b56	t56	betaG		bt56	t56	betaG		bt56	t56	betaG		bt56	t56	betaG
	con.Ab-	0.0092118	0.0199915	0.0208736	con.Ab-	0.441313	0.957737	1	con.Ab-	1	1	1	con.Ab-	1	1	1
	con. gH2AX	0.00868464	0.0174058	0.0208444	con. gH2AX	0.416641	0.835035	1	con. gH2AX	0.944094	0.871883	1	con. gH2AX	1	1	1
	EtpAb-	0.00982073	0.00983509	0.0242028	EtpAb-	0.405768	0.406362	1	EtpAb-	1	1	1	EtpAb-	1	1	1
	EtpgH2AX	0.0248065	0.0303284	0.0341618	EtpgH2AX	0.726147	0.887787	1	EtpgH2AX	1.78956	2.18472	1	EtpgH2AX	1.89553	2.50575	1
	30minAb-	0.0129742	0.015257	0.0194901	30minAb-	0.665682	0.782806	1	30minAb-	1	1	1	30minAb-	1	1	1
	30mingH2AX	0.0334724	0.0607238	0.0496894	30mingH2AX	0.673632	1.22207	1	30mingH2AX	1.01194	1.56114	1	30mingH2AX	1.07187	1.79053	1
ave. of absolute values		b56	t56	betaG
	con.Ab-	0.0065529	0.00875624	0.00931206
	con. gH2AX	0.00860755	0.0104242	0.00945111
	EtpAb-	0.00829793	0.0066824	0.0122248
	EtpgH2AX	0.0146751	0.0149234	0.0135211
	30minAb-	0.00915182	0.00593145	0.0112899
	30mingH2AX	0.0287175	0.03061	0.0246548
1#		bt56	t56	betaG
11-4#	ctrl	1	1	1
	0h	1.34417	1.21489	1
	0.5h	1.39151	3.15405	1
2#		bt56	t56	betaG
11-4#	ctrl	1	1	1
	0h	1.72331	1.18852	1
	0.5h	3.47074	1.59063	1
3#		bt56	t56	betaG
11-4#	ctrl	1	1	1
	0h	1.21663	1.46731	1
	0.5h	1.34261	2.26519	1
4#		bt56	t56	betaG
11-4#	ctrl	1	1	1
	0h	1.89553	2.50575	1
	0.5h	1.07187	1.79053	1
AVE		b56	t56	betaG
11-4#	ctrl	1	1	1
	0h	1.54491	1.59412	1
	0.5h	1.81918	2.2001	1
SD		b56	t56	betaG
11-4'	ctrl	0	0	0
	0h	0.317714	0.620612	0
	0.5h	1.10998	0.696051	0
SE		b56	t56	betaG
11-4#	ctrl	0	0	0
	0h	0.158857	0.310306	0
	0.5h	0.554989	0.348025	0

## Sheet: Fig.2-Supp.1B
ChIP analysis of INO80 enrichment after siARP8 depletion
1#	bt56	t56	GAPDH		bt56	t56	GAPDH		bt56	t56	GAPDH		bt56	t56	GAPDH
siNTAb- ctrl	0.0125431	0.00696065	0.00790773	siNTAb- ctrl	1.58618	0.880234	1	siNTAb- ctrl	1	1	1	siNTAb- ctrl	1	1	1
siNTINO80-ctrl	0.0196458	0.0154742	0.016464	siNTINO80-ctrl	1.19326	0.939882	1	siNTINO80-ctrl	0.752287	1.06776	1	siNTINO80-ctrl	1	1	1
siNTAb- w30	0.0123034	0.00642401	0.00922488	siNTAb- w30	1.33372	0.696378	1	siNTAb- w30	1	1	1	siNTAb- w30	1	1	1
siNTINO80-w30	0.0174471	0.0172496	0.0184768	siNTINO80-w30	0.944274	0.933583	1	siNTINO80-w30	0.707999	1.34063	1	siNTINO80-w30	0.94113	1.25555	1
siNTAb- w60	0.0117518	0.00445144	0.0095961	siNTAb- w60	1.22465	0.463881	1	siNTAb- w60	1	1	1	siNTAb- w60	1	1	1
siNTINO80-w60	0.026408	0.0158992	0.0216671	siNTINO80-w60	1.2188	0.733796	1	siNTINO80-w60	0.99523	1.58186	1	siNTINO80-w60	1.32294	1.48147	1
siArp8Ab- ctrl	0.0142151	0.00862566	0.00773349	siArp8Ab- ctrl	1.83813	1.11536	1	siArp8Ab- ctrl	1	1	1	siArp8Ab- ctrl	1	1	1
siArp8INO80-ctrl	0.0186614	0.0142345	0.0135811	siArp8INO80-ctrl	1.37407	1.04812	1	siArp8INO80-ctrl	0.747538	0.939706	1	siArp8INO80-ctrl	1	1	1
siArp8Ab- w30	0.0137194	0.0100169	0.011628	siArp8Ab- w30	1.17986	0.861443	1	siArp8Ab- w30	1	1	1	siArp8Ab- w30	1	1	1
siArp8INO80-w30	0.0254521	0.0218317	0.0301626	siArp8INO80-w30	0.843832	0.723799	1	siArp8INO80-w30	0.715199	0.840218	1	siArp8INO80-w30	0.956738	0.894128	1
siArp8Ab- w60	0.0184726	0.0117203	0.0114143	siArp8Ab- w60	1.61838	1.02681	1	siArp8Ab- w60	1	1	1	siArp8Ab- w60	1	1	1
siArp8INO80-w60	0.0281176	0.0220399	0.0182739	siArp8INO80-w60	1.53867	1.20608	1	siArp8INO80-w60	0.950748	1.17459	1	siArp8INO80-w60	1.27184	1.24996	1
2#	bt56	t56	GAPDH		bt56	t56	GAPDH		bt56	t56	GAPDH		bt56	t56	GAPDH
siNTAb- ctrl	0.00913709	0.0117556	0.0136287	siNTAb- ctrl	0.67043	0.862566	1	siNTAb- ctrl	1	1	1	siNTAb- ctrl	1	1	1
siNTINO80-ctrl	0.0162025	0.0176364	0.024415	siNTINO80-ctrl	0.663627	0.722358	1	siNTINO80-ctrl	0.989852	0.837453	1	siNTINO80-ctrl	1	1	1
siNTAb- w30	0.00882158	0.0117866	0.018726	siNTAb- w30	0.471087	0.629425	1	siNTAb- w30	1	1	1	siNTAb- w30	1	1	1
siNTINO80-w30	0.0152439	0.0117145	0.0215645	siNTINO80-w30	0.706899	0.543232	1	siNTINO80-w30	1.50057	0.863061	1	siNTINO80-w30	1.51595	1.03058	1
siNTAb- w60	0.0060902	0.00653009	0.011718	siNTAb- w60	0.519731	0.557271	1	siNTAb- w60	1	1	1	siNTAb- w60	1	1	1
siNTINO80-w60	0.0517776	0.0478464	0.0763336	siNTINO80-w60	0.678306	0.626806	1	siNTINO80-w60	1.30511	1.12478	1	siNTINO80-w60	1.31849	1.34309	1
siArp8Ab- ctrl	0.00903741	0.0092544	0.011935	siArp8Ab- ctrl	0.757217	0.775398	1	siArp8Ab- ctrl	1	1	1	siArp8Ab- ctrl	1	1	1
siArp8INO80-ctrl	0.0153102	0.0135318	0.022037	siArp8INO80-ctrl	0.694749	0.614051	1	siArp8INO80-ctrl	0.917503	0.791916	1	siArp8INO80-ctrl	1	1	1
siArp8Ab- w30	0.0155944	0.0189194	0.0243061	siArp8Ab- w30	0.641584	0.778383	1	siArp8Ab- w30	1	1	1	siArp8Ab- w30	1	1	1
siArp8INO80-w30	0.0169625	0.0165689	0.0282236	siArp8INO80-w30	0.601003	0.587058	1	siArp8INO80-w30	0.93675	0.754203	1	siArp8INO80-w30	1.02098	0.952377	1
siArp8Ab- w60	0.0102339	0.0107688	0.0122986	siArp8Ab- w60	0.832122	0.875608	1	siArp8Ab- w60	1	1	1	siArp8Ab- w60	1	1	1
siArp8INO80-w60	0.0208289	0.0173276	0.0251873	siArp8INO80-w60	0.826962	0.687952	1	siArp8INO80-w60	0.993799	0.785685	1	siArp8INO80-w60	1.08316	0.992131	1
3#	bt56	t56	GAPDH		bt56	t56	GAPDH		bt56	t56	GAPDH		bt56	t56	GAPDH
siNTAb- ctrl	0.0110954	0.00834579	0.0113355	siNTAb- ctrl	0.978814	0.73625	1	siNTAb- ctrl	1	1	1	siNTAb- ctrl	1	1	1
siNTINO80-ctrl	0.0111705	0.0106208	0.0197383	siNTINO80-ctrl	0.565932	0.538081	1	siNTINO80-ctrl	0.578182	0.730841	1	siNTINO80-ctrl	1	1	1
siNTAb- w30	0.00873382	0.00599459	0.0125938	siNTAb- w30	0.6935	0.475994	1	siNTAb- w30	1	1	1	siNTAb- w30	1	1	1
siNTINO80-w30	0.0215485	0.0111363	0.0235813	siNTINO80-w30	0.913796	0.472253	1	siNTINO80-w30	1.31766	0.992141	1	siNTINO80-w30	2.27897	1.35753	1
siNTAb- w60	0.00789835	0.0056717	0.0136979	siNTAb- w60	0.576612	0.414057	1	siNTAb- w60	1	1	1	siNTAb- w60	1	1	1
siNTINO80-w60	0.023432	0.0160353	0.0420748	siNTINO80-w60	0.556914	0.381114	1	siNTINO80-w60	0.965839	0.920439	1	siNTINO80-w60	1.67048	1.25942	1
siArp8Ab- ctrl	0.0144726	0.00813171	0.0186878	siArp8Ab- ctrl	0.774443	0.435134	1	siArp8Ab- ctrl	1	1	1	siArp8Ab- ctrl	1	1	1
siArp8INO80-ctrl	0.0177649	0.0119688	0.0327065	siArp8INO80-ctrl	0.54316	0.365947	1	siArp8INO80-ctrl	0.701356	0.840997	1	siArp8INO80-ctrl	1	1	1
siArp8Ab- w30	0.00786282	0.00787411	0.0133134	siArp8Ab- w30	0.590594	0.591442	1	siArp8Ab- w30	1	1	1	siArp8Ab- w30	1	1	1
siArp8INO80-w30	0.0176442	0.0127661	0.0348949	siArp8INO80-w30	0.505638	0.365843	1	siArp8INO80-w30	0.856151	0.61856	1	siArp8INO80-w30	1.22071	0.735508	1
siArp8Ab- w60	0.00872756	0.00608824	0.0123251	siArp8Ab- w60	0.708112	0.49397	1	siArp8Ab- w60	1	1	1	siArp8Ab- w60	1	1	1
siArp8INO80-w60	0.0154205	0.0120939	0.0242505	siArp8INO80-w60	0.635882	0.498707	1	siArp8INO80-w60	0.897997	1.00959	1	siArp8INO80-w60	1.28037	1.20047	1
4#	bt56	t56	GAPDH		bt56	t56	GAPDH		bt56	t56	GAPDH		bt56	t56	GAPDH
siNTAb- ctrl	0.0142619	0.0178255	0.0120399	siNTAb- ctrl	1.18455	1.48054	1	siNTAb- ctrl	1	1	1	siNTAb- ctrl	1	1	1
siNTINO80-ctrl	0.0263493	0.029413	0.0281471	siNTINO80-ctrl	0.936126	1.04497	1	siNTINO80-ctrl	0.790278	0.705806	1	siNTINO80-ctrl	1	1	1
siNTAb- w30	0.0218808	0.0185348	0.0143092	siNTAb- w30	1.52914	1.2953	1	siNTAb- w30	1	1	1	siNTAb- w30	1	1	1
siNTINO80-w30	0.0396151	0.0311324	0.0271993	siNTINO80-w30	1.45647	1.1446	1	siNTINO80-w30	0.95248	0.883657	1	siNTINO80-w30	1.20525	1.25198	1
siNTAb- w60	0.0185321	0.0140149	0.0167885	siNTAb- w60	1.10386	0.834791	1	siNTAb- w60	1	1	1	siNTAb- w60	1	1	1
siNTINO80-w60	0.0422714	0.0351554	0.0296479	siNTINO80-w60	1.42578	1.18576	1	siNTINO80-w60	1.29163	1.42043	1	siNTINO80-w60	1.6344	2.0125	1
siArp8Ab- ctrl	0.0146928	0.0179153	0.0141687	siArp8Ab- ctrl	1.03699	1.26443	1	siArp8Ab- ctrl	1	1	1	siArp8Ab- ctrl	1	1	1
siArp8INO80-ctrl	0.0395842	0.0332117	0.0357403	siArp8INO80-ctrl	1.10755	0.92925	1	siArp8INO80-ctrl	1.06804	0.734918	1	siArp8INO80-ctrl	1	1	1
siArp8Ab- w30	0.0173716	0.018004	0.0150021	siArp8Ab- w30	1.15795	1.2001	1	siArp8Ab- w30	1	1	1	siArp8Ab- w30	1	1	1
siArp8INO80-w30	0.0278654	0.0269367	0.0258543	siArp8INO80-w30	1.07779	1.04186	1	siArp8INO80-w30	0.930774	0.868145	1	siArp8INO80-w30	0.871475	1.18128	1
siArp8Ab- w60	0.0149483	0.0145246	0.0132147	siArp8Ab- w60	1.13118	1.09913	1	siArp8Ab- w60	1	1	1	siArp8Ab- w60	1	1	1
siArp8INO80-w60	0.0350108	0.0252792	0.0359272	siArp8INO80-w60	0.974495	0.703623	1	siArp8INO80-w60	0.861484	0.640166	1	siArp8INO80-w60	0.806599	0.871073	1
ave. of absolute values	bt56	t56	GAPDH
siNTAb- ctrl	0.0117594	0.0112219	0.011228
siNTINO80-ctrl	0.018342	0.0182861	0.0221911
siNTAb- w30	0.0129349	0.010685	0.0137135
siNTINO80-w30	0.0234636	0.0178082	0.0227055
siNTAb- w60	0.0110681	0.00766703	0.0129501
siNTINO80-w60	0.0359722	0.0287341	0.0424309
siArp8Ab- ctrl	0.0131045	0.0109818	0.0131313
siArp8INO80-ctrl	0.0228302	0.0182367	0.0260162
siArp8Ab- w30	0.013637	0.0137036	0.0160624
siArp8INO80-w30	0.0219811	0.0195258	0.0297839
siArp8Ab- w60	0.0130956	0.0107755	0.0123132
siArp8INO80-w60	0.0248444	0.0191852	0.0259097
bt56	1#	2#	3#	4#	average	SD	SE					t56	1#	2#	3#	4#	average	SD	SE
siNTAb- ctrl	1	1	1	1	1	0	0					siNTAb- ctrl	1	1	1	1	1	0	0
siNTINO80-ctrl	1	1	1	1	1	0	0					siNTINO80-ctrl	1	1	1	1	1	0	0
siNTAb- 0.5h	1	1	1	1	1	0	0		t-test			siNTAb- 0.5h	1	1	1	1	1	0	0		t-test
									siNTvssiARP8												siNTvssiARP8
siNTINO80-0.5h	0.94113	1.51595	2.27897	1.20525	1.48532	0.578907	0.289454		0.168502			siNTINO80-0.5h	1.25555	1.03058	1.35753	1.25198	1.22391	0.137866	0.068933		0.0493265
siNTAb- 1h	1	1	1	1	1	0	0					siNTAb- 1h	1	1	1	1	1	0	0
siNTINO80-1h	1.32294	1.31849	1.67048	1.6344	1.48658	0.192095	0.0960474		0.0428251			siNTINO80-1h	1.48147	1.34309	1.25942	2.0125	1.52412	0.338212	0.169106		0.0583856
siArp8Ab- ctrl	1	1	1	1	1	0	0					siArp8Ab- ctrl	1	1	1	1	1	0	0
siArp8INO80-ctrl	1	1	1	1	1	0	0					siArp8INO80-ctrl	1	1	1	1	1	0	0
siArp8Ab- 0.5h	1	1	1	1	1	0	0					siArp8Ab- 0.5h	1	1	1	1	1	0	0
siArp8INO80-0.5h	0.956738	1.02098	1.22071	0.871475	1.01747	0.148684	0.0743421					siArp8INO80-0.5h	0.894128	0.952377	0.735508	1.18128	0.940824	0.184652	0.0923259
siArp8Ab- 1h	1	1	1	1	1	0	0					siArp8Ab- 1h	1	1	1	1	1	0	0
siArp8INO80-1h	1.27184	1.08316	1.28037	0.806599	1.11049	0.222104	0.111052					siArp8INO80-1h	1.24996	0.992131	1.20047	0.871073	1.07841	0.177726	0.0888628
Figure 2B	ave			SE
	bt56	t56	GAPDH	bt56	t56	GAPDH
siNTAb- ctrl	1	1	1	0	0	0
siNTINO80-ctrl	1	1	1	0	0	0
siNTAb- 0.5h	1	1	1	0	0	0
siNTINO80-0.5h	1.48532	1.22391	1	0.289454	0.068933	0
siNTAb- 1h	1	1	1	0	0	0
siNTINO80-1h	1.48658	1.52412	1	0.0960474	0.169106	0
siArp8Ab- ctrl	1	1	1	0	0	0
siArp8INO80-ctrl	1	1	1	0	0	0
siArp8Ab- 0.5h	1	1	1	0	0	0
siArp8INO80-0.5h	1.01747	0.940824	1	0.0743421	0.0923259	0
siArp8Ab- 1h	1	1	1	0	0	0
siArp8INO80-1h	1.11049	1.07841	1	0.111052	0.0888628	0
