# Supplementary material for: Distinct roles of ATM and ATR in the regulation of ARP8 phosphorylation to prevent chromosome translocations
Source: eLife. 2018 May 8;7:e32222. doi: 10.7554/eLife.32222 (PMC5953535; doi:10.7554/eLife.32222)
Supplement: Figure 3—source data 1. [file elife-32222-fig3-data1.xlsx]

## Sheet: Fig.3B
Quantitative analysis of immunoprecipitation
1#	INO80	HA	INO80/HA		Etp/ctrl
ctrl wt	12688.6	27038.1	0.469286	ctrl wt	1
0.5h	7070.35	39798.8	0.177652	0.5h	0.378559
1h	12487.2	42074.9	0.296786	1h	0.632419
2h	22309.6	21670.8	1.02948	2h	2.19371
4h	19869.9	21750.9	0.913521	4h	1.94662
6h	24765.1	29298.3	0.845271	6h	1.80118
ctrlSA	13997.1	33992.5	0.41177	ctrlSA	1
0.5h	13032	31476.5	0.414023	0.5h	1.00547
1h	18454.9	31296.3	0.589683	1h	1.43207
2h	28059.6	42126.2	0.666086	2h	1.61762
4h	23662.2	42155.2	0.561312	4h	1.36317
6h	39260.1	39568.5	0.992204	6h	2.40961
2#			INO80/HA		Etp/ctrl
ctrl wt	13048.1	15405.1	0.846999	ctrl wt	1
0.5h	11758.2	28568	0.411587	0.5h	0.485936
1h	7833.64	24409.8	0.320922	1h	0.378894
2h	8814	21211.8	0.415524	2h	0.490584
4h	22988.2	26011.5	0.883769	4h	1.04341
6h	7569.12	25464.8	0.297239	6h	0.350931
ctrlSA	2532.5	26312.7	0.0962462	ctrlSA	1
0.5h	8399.88	30795.3	0.272765	0.5h	2.83404
1h	3274.1	29983.4	0.109197	1h	1.13456
2h	25786	33103.1	0.778961	2h	8.09342
4h	7060.3	28368.3	0.24888	4h	2.58587
6h	4343.05	29356.3	0.147943	6h	1.53713
3#	INO80	HA	INO80/HA		INO80/HA
ctrl wt	42743.7	28786.5	1.48485	ctrl SA	1
0.5h	33704.8	21167.7	1.59228	0.5h	1.07235
1h	25588.2	34775.2	0.735816	1h	0.495548
2h	30838.6	44641.2	0.690811	2h	0.465239
4h	21154.4	52359.5	0.404023	4h	0.272097
6h	11739.1	37341.2	0.314374	6h	0.211721
ctrlSA	19763.2	23738.1	0.832555	ctrlwt	1
0.5h	21194.6	29538.8	0.717518	0.5h	0.861827
1h	20787.7	23823.9	0.872557	1h	1.04805
2h	40696.8	27386.1	1.48604	2h	1.78491
4h	42242.5	27110.5	1.55816	4h	1.87154
6h	39154.7	34459.4	1.13626	6h	1.36478
INO80/HA	1#	2#	3#		ave	SD	SE
ctrl wt	1	1	1	ctrl	1	0	0
0.5h	0.378559	0.485936	1.07235	0.5h	0.645614	0.373442	0.215607
1h	0.632419	0.378894	0.495548	1h	0.502287	0.126897	0.0732641
2h	2.19371	0.490584	0.465239	2h	1.04984	0.990699	0.57198
4h	1.94662	1.04341	0.272097	4h	1.08738	0.838126	0.483892
6h	1.80118	0.350931	0.211721	6h	0.787946	0.880247	0.508211
ctrlSA	1	1	1	ctrl	1	0	0
0.5h	1.00547	2.83404	0.861827	0.5h	1.56711	1.09954	0.634818
1h	1.43207	1.13456	1.04805	1h	1.20489	0.20144	0.116301
2h	1.61762	8.09342	1.78491	2h	3.83198	3.69146	2.13127
4h	1.36317	2.58587	1.87154	4h	1.94019	0.614233	0.354628
6h	2.40961	1.53713	1.36478	6h	1.77051	0.560144	0.323399
