# Supplementary material for: Distinct roles of ATM and ATR in the regulation of ARP8 phosphorylation to prevent chromosome translocations
Source: eLife. 2018 May 8;7:e32222. doi: 10.7554/eLife.32222 (PMC5953535; doi:10.7554/eLife.32222)
Supplement: Figure 3—source data 2. [file elife-32222-fig3-data2.xlsx]

## Sheet: Fig.3-Supp1B
Quantitative analysis of immunoprecipitation
ctrl wt	WTINO80	wtHA	INO80/HA		Etp/ctrl		2#					Etp/ctrl
0.5h	7765.35	20529.4	0.378255	ctrl	1		ctrl wt	10169.5	31251.2	0.325412	ctrl	1
1h	9102.3	16755.8	0.543234	0.5h	1.43616		0.5h	6261.31	29175.6	0.214608	0.5h	0.659496
2h	12808.7	20678	0.619434	1h	1.63761		1h	7830.43	21860.7	0.358196	1h	1.10075
4h	13913.9	18041.7	0.771206	2h	2.03885		2h	7311.31	20172.2	0.362445	2h	1.1138
6h	18099.8	17933.4	1.00928	4h	2.66826		4h	15604.5	21739	0.717815	4h	2.20587
	11239.2	19540.9	0.575163	6h	1.52057		6h	5499.31	19040.1	0.288827	6h	0.887574
ctrlSD
0.5h	21567.4	21053	1.02444	ctrl	1		ctrlSD	20794.5	21238	0.979122	ctrl	1
1h	17974.5	17460.2	1.02946	0.5h	1.0049		0.5h	2441.18	12962.4	0.188328	0.5h	0.192344
2h	17304.7	19746.5	0.87634	1h	0.855437		1h	3666.43	8380.67	0.437486	1h	0.446815
4h	10655	19567.9	0.544513	2h	0.531525		2h	3890.01	13801	0.281864	2h	0.287874
6h	11795.1	21424.7	0.550537	4h	0.537405		4h	13883.8	15558.6	0.892354	4h	0.911382
6h	13827.6	20183.9	0.685081	6h	0.66874		6h	2244.84	13178	0.170347	6h	0.17398
3#	INO80	HA	INO80/HA		Etp/ctrl		4#			INO80/HA		Etp/ctrl
ctrl wt	13633.5	14776.5	0.922651	ctrl	1		ctrl wt	51374.1	81328.9	0.631683	ctrl wt	1
0.5h	16282.2	16524.4	0.985341	0.5h	1.06795		0.5h	64489.8	86916.6	0.741974	0.5h	1.1746
1h	9886.23	12365.2	0.799519	1h	0.866545		1h	30708.9	83275.7	0.368762	1h	0.583777
2h	14184.3	13695.7	1.03567	2h	1.1225		2h	58498.3	61481	0.951485	2h	1.50627
4h	13801.8	13070.5	1.05595	4h	1.14447		4h	52387.6	44361.5	1.18093	4h	1.86949
6h	10790.3	12153.9	0.887809	6h	0.962236		6h	38518.3	73149.2	0.526572	6h	0.833602
ctrlSD	18764.3	14535.7	1.29091	ctrl	1		ctrlSD	75498.9	46038.6	1.63991	ctrlSD	1
0.5h	9994.03	11330.9	0.882017	0.5h	0.683254		0.5h	40435.3	39262	1.02989	0.5h	0.628015
1h	17285.2	13474.4	1.28281	1h	0.993732		1h	46505.8	25058	1.85593	1h	1.13173
2h	9961.86	12881.1	0.773373	2h	0.599093		2h	8613.12	18542.3	0.464512	2h	0.283256
4h	15667.1	14542.9	1.0773	4h	0.834533		4h	30208.2	42300.5	0.714133	4h	0.435472
6h	15526.3	13585.8	1.14284	6h	0.885298		6h	66059.2	54397	1.21439	6h	0.740524
1#	2#	3#	4#		ave	SD	SE
1	1	1	1	ctrlWT	1	0	0
1.43616	0.659496	1.06795	1.1746	0.5h	1.08455	0.322843	0.161422
1.63761	1.10075	0.866545	0.583777	1h	1.04717	0.446784	0.223392
2.03885	1.1138	1.1225	1.50627	2h	1.44536	0.435932	0.217966
2.66826	2.20587	1.14447	1.86949	4h	1.97202	0.641556	0.320778
1.52057	0.887574	0.962236	0.833602	6h	1.051	0.317461	0.158731
1	1	1	1	ctrlS412D	1	0	0
1.0049	0.192344	0.683254	0.628015	0.5h	0.627129	0.334116	0.167058
0.855437	0.446815	0.993732	1.13173	1h	0.856928	0.295762	0.147881
0.531525	0.287874	0.599093	0.283256	2h	0.425437	0.16386	0.08193
0.537405	0.911382	0.834533	0.435472	4h	0.679698	0.229161	0.114581
0.66874	0.17398	0.885298	0.740524	6h	0.617135	0.308861	0.154431
