# Supplementary material for: Distinct roles of ATM and ATR in the regulation of ARP8 phosphorylation to prevent chromosome translocations
Source: eLife. 2018 May 8;7:e32222. doi: 10.7554/eLife.32222 (PMC5953535; doi:10.7554/eLife.32222)
Supplement: Figure 3—source data 3. [file elife-32222-fig3-data3.xlsx]

## Sheet: Fig.3-Supp2B
PLA signal-positive cells (%)
	vet	WT	S412A	S412D
#1	0	19.8157	10.0855	4.92063
#2	0	14.0584	6.18956	0.737101
#3	0	10.7766	9.69773	0.768246
#4	1.14504	9.27835	15.0187	10.0448
Average	0.28626	13.4822	10.2479	4.11771
SD	0.495816	4.04468	3.14481	3.82175
Two-tailed p value for unpaired t test
S412A vs WT		0.3161
S412D vs WT		0.0268
