# Supplementary material for: Distinct roles of ATM and ATR in the regulation of ARP8 phosphorylation to prevent chromosome translocations
Source: eLife. 2018 May 8;7:e32222. doi: 10.7554/eLife.32222 (PMC5953535; doi:10.7554/eLife.32222)
Supplement: Figure 4—source data 1. [file elife-32222-fig4-data1.xlsx]

## Sheet: Fig.4A
ChIP analysis RAD51 enrichment using wt and S412A expressing ATM-proficient cells
wt	1#	bt56	t56	GAPDH		bt56	t56	GAPDH		bt56	t56	GAPDH		bt56	t56	GAPDH
	ctrlAb-	0.0184006	0.033723	0.0241997	ctrlAb-	0.760363	1.39353	1	ctrlAb-	1	1	1	ctrlAb-	1	1	1
	ctlRAD51	0.0402712	0.0565373	0.0551526	ctlRAD51	0.730177	1.02511	1	ctlRAD51	0.960301	0.735621	1	ctlRAD51	1	1	1
	1HAb-	0.0377942	0.0572783	0.0456532	1HAb-	0.827853	1.25464	1	1HAb-	1	1	1	1HAb-	1	1	1
	1H-RAD51	0.0639069	0.0752024	0.107318	1H-RAD51	0.595491	0.700743	1	1H-RAD51	0.719319	0.558522	1	1H-RAD51	0.749056	0.759252	1
	2HAb-	0.0240166	0.0409269	0.0352959	2HAb-	0.680436	1.15954	1	2HAb-	1	1	1	2HAb-	1	1	1
	2H-RAD51	0.051635	0.0614746	0.0954312	2H-RAD51	0.54107	0.644177	1	2H-RAD51	0.795181	0.555548	1	2H-RAD51	0.828054	0.755209	1
	SA	SA	SA	SA
	ctrlAb-	0.0269593	0.0262609	0.0272778	ctrlAb-	0.988324	0.962719	1	ctrlAb-	1	1	1	ctrlAb-	1	1	1
	ctlRAD51	0.0331341	0.0444253	0.0539376	ctlRAD51	0.614303	0.823641	1	ctlRAD51	0.62156	0.855537	1	ctlRAD51	1	1	1
	1HAb-	0.02515	0.0389324	0.0467066	1HAb-	0.538466	0.833552	1	1HAb-	1	1	1	1HAb-	1	1	1
	1H-RAD51	0.0424973	0.0580953	0.107384	1H-RAD51	0.39575	0.541004	1	1H-RAD51	0.734958	0.649035	1	1H-RAD51	1.18244	0.758629	1
	2HAb-	0.0378741	0.0379144	0.0412566	2HAb-	0.918012	0.918991	1	2HAb-	1	1	1	2HAb-	1	1	1
	2H-RAD51	0.0523871	0.0679554	0.0455756	2H-RAD51	1.14945	1.49105	1	2H-RAD51	1.25211	1.62248	1	2H-RAD51	2.01446	1.89645	1
	2#	bt56	t56	GAPDH		bt56	t56	GAPDH		bt56	t56	GAPDH		bt56	t56	GAPDH
	ctrlAb-	0.0666998	0.062782	0.0927076	ctrlAb-	0.719464	0.677204	1	ctrlAb-	1	1	1	ctrlAb-	1	1	1
	ctlRAD51	0.0780492	0.0996446	0.114479	ctlRAD51	0.681778	0.870418	1	ctlRAD51	0.947619	1.28531	1	ctlRAD51	1	1	1
	1HAb-	0.10985	0.0809948	0.113493	1HAb-	0.967898	0.713655	1	1HAb-	1	1	1	1HAb-	1	1	1
	1H-RAD51	0.119692	0.113922	0.153629	1H-RAD51	0.779099	0.741541	1	1H-RAD51	0.804939	1.03908	1	1H-RAD51	0.849434	0.808423	1
	2HAb-	0.071144	0.0726065	0.109476	2HAb-	0.649861	0.66322	1	2HAb-	1	1	1	2HAb-	1	1	1
	2H-RAD51	0.0926415	0.0865301	0.13034	2H-RAD51	0.710769	0.663881	1	2H-RAD51	1.09373	1.001	1	2H-RAD51	1.15418	0.778797	1
	SA	SA	SA	SA
	ctrlAb-	0.0645789	0.0660185	0.107832	ctrlAb-	0.598886	0.612236	1	ctrlAb-	1	1	1	ctrlAb-	1	1	1
	ctlRAD51	0.086515	0.110166	0.137025	ctlRAD51	0.631382	0.803988	1	ctlRAD51	1.05426	1.3132	1	ctlRAD51	1	1	1
	1HAb-	0.0493387	0.0520838	0.104879	1HAb-	0.470437	0.496611	1	1HAb-	1	1	1	1HAb-	1	1	1
	1H-RAD51	0.0711547	0.0780939	0.138048	1H-RAD51	0.515435	0.565702	1	1H-RAD51	1.09565	1.13913	1	1H-RAD51	1.03926	0.867443	1
	2HAb-	0.0616779	0.0584169	0.126607	2HAb-	0.487161	0.461404	1	2HAb-	1	1	1	2HAb-	1	1	1
	2H-RAD51	0.0699385	0.0751703	0.131658	2H-RAD51	0.531213	0.570951	1	2H-RAD51	1.09043	1.23742	1	2H-RAD51	1.0343	0.942294	1
	3#	bt56	t56	GAPDH		bt56	t56	GAPDH		bt56	t56	GAPDH		bt56	t56	GAPDH
	ctrlAb-	0.102843	0.10457	0.0973852	ctrlAb-	1.05605	1.07378	1	ctrlAb-	1	1	1	ctrlAb-	1	1	1
	ctlRAD51	0.112624	0.158037	0.118187	ctlRAD51	0.952927	1.33718	1	ctlRAD51	0.902353	1.24529	1	ctlRAD51	1	1	1
	1HAb-	0.0858656	0.114391	0.0873082	1HAb-	0.983477	1.3102	1	1HAb-	1	1	1	1HAb-	1	1	1
	1H-RAD51	0.0949294	0.120536	0.136869	1H-RAD51	0.693577	0.880667	1	1H-RAD51	0.70523	0.672164	1	1H-RAD51	0.781545	0.539763	1
	2HAb-	0.0640642	0.0876102	0.0761508	2HAb-	0.841281	1.15048	1	2HAb-	1	1	1	2HAb-	1	1	1
	2H-RAD51	0.0879865	0.134911	0.107029	2H-RAD51	0.822082	1.26051	1	2H-RAD51	0.977179	1.09563	1	2H-RAD51	1.08292	0.879819	1
	SA	SA	SA	SA
	ctrlAb-	0.0525099	0.0780445	0.0518472	ctrlAb-	1.01278	1.50528	1	ctrlAb-	1	1	1	ctrlAb-	1	1	1
	ctlRAD51	0.0561322	0.101558	0.0888499	ctlRAD51	0.631765	1.14303	1	ctlRAD51	0.623792	0.759345	1	ctlRAD51	1	1	1
	1HAb-	0.0745016	0.112034	0.0967972	1HAb-	0.769667	1.15741	1	1HAb-	1	1	1	1HAb-	1	1	1
	1H-RAD51	0.092643	0.140851	0.151258	1H-RAD51	0.612485	0.931199	1	1H-RAD51	0.79578	0.804553	1	1H-RAD51	1.27571	1.05954	1
	2HAb-	0.0272047	0.0539462	0.0419792	2HAb-	0.648052	1.28507	1	2HAb-	1	1	1	2HAb-	1	1	1
	2H-RAD51	0.0487586	0.0827022	0.0797562	2H-RAD51	0.611345	1.03694	1	2H-RAD51	0.943359	0.806911	1	2H-RAD51	1.5123	1.06264	1
ave. of absolute values		bt56	t56	GAPDH
wt	ctrlAb-	0.0626479	0.0670252	0.0714309
	ctlRAD51	0.0769815	0.10474	0.0959397
	1HAb-	0.0778365	0.0842214	0.0821515
	1H-RAD51	0.0928429	0.10322	0.132605
	2HAb-	0.0530749	0.0670478	0.0736408
	2H-RAD51	0.077421	0.0943051	0.110933
SA	SA
	ctrlAb-	0.048016	0.0567746	0.0623189
	ctlRAD51	0.0585938	0.0853831	0.0932708
	1HAb-	0.0496634	0.0676835	0.0827941
	1H-RAD51	0.068765	0.0923467	0.13223
	2HAb-	0.0422522	0.0500925	0.0699475
	2H-RAD51	0.0570281	0.075276	0.0856634
	1#	bt56	t56	GAPDH	2#	bt56	t56	GAPDH	3#	bt56	t56	GAPDH	ave	bt56	t56	GAPDH	SD	bt56	t56	GAPDH	SE	bt56	t56	GAPDH
wt	ctlRAD51	1	1	1	ctlRAD51	1	1	1	ctlRAD51	1	1	1	ctlRAD51	1	1	1	ctlRAD51	0	0	0	ctlRAD51	0	0	0
	1H-RAD51	0.749056	0.759252	1	1H-RAD51	0.849434	0.808423	1	1H-RAD51	0.781545	0.539763	1	1H-RAD51	0.793345	0.702479	1	1H-RAD51	0.0512187	0.143045	0	1H-RAD51	0.0295711	0.0825872	0
	2H-RAD51	0.828054	0.755209	1	2H-RAD51	1.15418	0.778797	1	2H-RAD51	1.08292	0.879819	1	2H-RAD51	1.02172	0.804608	1	2H-RAD51	0.171463	0.0661933	0	2H-RAD51	0.0989939	0.0382167	0
SA	ctlRAD51	1	1	1	ctlRAD51	1	1	1	ctlRAD51	1	1	1	ctlRAD51	1	1	1	ctlRAD51	0	0	0	ctlRAD51	0	0	0
	1H-RAD51	1.18244	0.758629	1	1H-RAD51	1.03926	0.867443	1	1H-RAD51	1.27571	1.05954	1	1H-RAD51	1.1658	0.895203	1	1H-RAD51	0.1191	0.152362	0	1H-RAD51	0.0687626	0.0879662	0
	2H-RAD51	2.01446	1.89645	1	2H-RAD51	1.0343	0.942294	1	2H-RAD51	1.5123	1.06264	1	2H-RAD51	1.52036	1.30046	1	2H-RAD51	0.49013	0.519638	0	2H-RAD51	0.282977	0.300013	0
		bt56	bt56	bt56	TTEST
wt	ctlRAD51	1	1	1
	1H-RAD51	0.749056	0.849434	0.781545	0.00761904	vsSA1H
	2H-RAD51	0.828054	1.15418	1.08292	0.171592	vsSA2H
SA	ctlRAD51	1	1	1
	1H-RAD51	1.18244	1.03926	1.27571
	2H-RAD51	2.01446	1.0343	1.5123
		t56	t56	t56
	ctlRAD51	1	1	1
wt	1H-RAD51	0.759252	0.808423	0.539763	0.185449	vsSA1H
	2H-RAD51	0.755209	0.778797	0.879819	0.176447	vsSA2H
	ctlRAD51	1	1	1
SA	1H-RAD51	0.758629	0.867443	1.05954
	2H-RAD51	1.89645	0.942294	1.06264

## Sheet: Fig.4B
chIP analysis of RAD51 enrichment in ATMi treated cells
1#-wt	b56	t56	GAPDH		b56	t56	GAPDH		b56	t56	GAPDH		b56	t56	GAPDH
wtctrlAb-	0.0316124	0.0181594	0.0203657	wtctrlAb-	1.55224	0.891667	1	wtctrlAb-	1	1	1	wtctrlAb-	1	1	1
wtctlRAD51	0.0508746	0.0351575	0.0311195	wtctlRAD51	1.63481	1.12976	1	wtctlRAD51	1.05319	1.26702	1	wtctlRAD51	1	1	1
wt1hAb-	0.032614	0.0168499	0.022644	wt1hAb-	1.4403	0.744121	1	wt1hAb-	1	1	1	wt1hAb-	1	1	1
wt1hRAD51	0.0612845	0.0402129	0.0331155	wt1hRAD51	1.85063	1.21432	1	wt1hRAD51	1.28489	1.63189	1	wt1hRAD51	1.22	1.28798	1
wt2hAb-	0.0394033	0.0256169	0.0238997	wt2hAb-	1.64869	1.07185	1	wt2hAb-	1	1	1	wt2hAb-	1	1	1
wt2hRAD51	0.0721024	0.0527254	0.0406223	wt2hRAD51	1.77495	1.29794	1	wt2hRAD51	1.07658	1.21093	1	wt2hRAD51	1.0222	0.955737	1
wtATMitctrlAb-	0.0329579	0.0220505	0.0202502	wtATMitctrlAb-	1.62754	1.08891	1	wtATMitctrlAb-	1	1	1	wtATMitctrlAb-	1	1	1
wtATMictlRAD51	0.0556811	0.0370341	0.0311299	wtATMctlRA51	1.78867	1.18966	1	wtATMictlRAD51	1.099	1.09253	1	wtATMictlRAD51	1	1	1
wtATMi1hAb-	0.0275736	0.020177	0.0225489	wtATMi1hAb-	1.22283	0.89481	1	wtATMi1hAb-	1	1	1	wtATMi1hAb-	1	1	1
wtATMi1hRAD51	0.0515956	0.0275334	0.0274443	wtATM1hRA51	1.88001	1.00325	1	wtATMi1hRAD51	1.53742	1.12119	1	wtATMi1hRAD51	1.39892	1.02623	1
wtATMi2hAb-	0.0267788	0.0172618	0.0203269	wtATMi2hAb-	1.31741	0.849213	1	wtATMi2hAb-	1	1	1	wtATMi2hAb-	1	1	1
wtATMi2hRAD51	0.0613334	0.0352773	0.0265589	wtATM2hRAD51	2.30934	1.32827	1	wtATMi2hRAD51	1.75294	1.56412	1	wtATMi2hRAD51	1.59502	1.43165	1
2#-wt	b56	t56	GAPDH		b56	t56	GAPDH		b56	t56	GAPDH		bt56	t56	GAPDH
wtctrlAb-	0.0103201	0.00860486	0.00837688	wtctrlAb-	1.23197	1.02722	1	wtctrlAb-	1	1	1	wtctrlAb-	1	1	1
wtctlRAD51	0.0215429	0.0129785	0.0125903	wtctlRAD51	1.71107	1.03083	1	wtctlRAD51	1.38889	1.00352	1	wtctlRAD51	1	1	1
wt1hAb-	0.0165236	0.0124695	0.0124483	wt1hAb-	1.32738	1.0017	1	wt1hAb-	1	1	1	wt1hAb-	1	1	1
wt1hRAD51	0.0192208	0.0145156	0.0124229	wt1hRAD51	1.5472	1.16845	1	wt1hRAD51	1.1656	1.16646	1	wt1hRAD51	0.839236	1.16237	1
wt2hAb-	0.0193546	0.011209	0.0121642	wt2hAb-	1.59111	0.921472	1	wt2hAb-	1	1	1	wt2hAb-	1	1	1
wt2hRAD51	0.0209169	0.0145839	0.0108785	wt2hRAD51	1.92278	1.34062	1	wt2hRAD51	1.20845	1.45487	1	wt2hRAD51	0.870085	1.44977	1
wtATMitctrlAb-	0.0139221	0.00956044	0.00934912	wtATMitctrlAb-	1.48914	1.0226	1	wtATMitctrlAb-	1	1	1	wtATMitctrlAb-	1	1	1
wtATMictlRAD51	0.0178773	0.0115097	0.0101667	wtATMictlRAD51	1.75842	1.1321	1	wtATMictlRAD51	1.18083	1.10707	1	wtATMictlRAD51	1	1	1
wtATMi1hAb-	0.0141566	0.00821072	0.0106618	wtATMi1hAb-	1.32778	0.770105	1	wtATMi1hAb-	1	1	1	wtATMi1hAb-	1	1	1
wtATMi1hRAD51	0.0182039	0.0115792	0.0112013	wtATMi1hRAD51	1.62516	1.03374	1	wtATMi1hRAD51	1.22396	1.34233	1	wtATMi1hRAD51	1.03653	1.2125	1
wtATMi2hAb-	0.00841667	0.0070681	0.0074718	wtATMi2hAb-	1.12646	0.94597	1	wtATMi2hAb-	1	1	1	wtATMi2hAb-	1	1	1
wtATMi2hRAD51	0.0227984	0.0175289	0.0119891	wtATMi2hRAD51	1.9016	1.46207	1	wtATMi2hRAD51	1.68812	1.54557	1	wtATMi2hRAD51	1.4296	1.39609	1
3# - wt	b56	t56	GAPDH		b56	t56	GAPDH		b56	t56	GAPDH		b56	t56	GAPDH
wtctrlAb-	0.027202	0.026333	0.0221308	wtctrlAb-	1.22915	1.18988	1	wtctrlAb-	1	1	1	wtctrlAb-	1	1	1
wtctlRAD51	0.0432244	0.0402013	0.0255304	wtctlRAD51	1.69306	1.57464	1	wtctlRAD51	1.37742	1.32336	1	wtctlRAD51	1	1	1
wt1hAb-	0.0328455	0.0331006	0.0273336	wt1hAb-	1.20165	1.21099	1	wt1hAb-	1	1	1	wt1hAb-	1	1	1
wt1hRAD51	0.0418106	0.0437162	0.0312958	wt1hRAD51	1.33598	1.39687	1	wt1hRAD51	1.11178	1.1535	1	wt1hRAD51	0.807147	0.871642	1
wt2hAb-	0.0247134	0.0305042	0.0220995	wt2hAb-	1.11828	1.38031	1	wt2hAb-	1	1	1	wt2hAb-	1	1	1
wt2hRAD51	0.0405546	0.0387651	0.0307907	wt2hRAD51	1.31711	1.25899	1	wt2hRAD51	1.1778	0.912104	1	wt2hRAD51	0.855076	0.689234	1
wtATMitctrlAb-	0.0184438	0.0213869	0.0156345	wtATMitctrlAb-	1.17969	1.36793	1	wtATMitctrlAb-	1	1	1	wtATMitctrlAb-	1	1	1
wtATMictlRAD51	0.0328717	0.0314163	0.0251639	wtATMictlRAD51	1.30631	1.24847	1	wtATMctlRA51	1.10733	0.912672	1	wtATMictlRAD51	1	1	1
wtATMi1hAb-	0.0185394	0.0240484	0.0221492	wtATMi1hAb-	0.837025	1.08575	1	wtATMi1hAb-	1	1	1	wtATMi1hAb-	1	1	1
wtATMi1hRAD51	0.0369097	0.0377183	0.0270271	wtATMi1hRAD51	1.36566	1.39557	1	wtATM1hRA51	1.63156	1.28536	1	wtATMi1hRAD51	1.47341	1.40834	1
wtATMi2hAb-	0.0154633	0.0205131	0.021766	wtATMi2hAb-	0.710433	0.942437	1	wtATMi2hAb-	1	1	1	wtATMi2hAb-	1	1	1
wtATM2hRAD51	0.0345281	0.0313534	0.0217061	wtATM2hRAD51	1.59071	1.44445	1	wtATM2hRAD51	2.23907	1.53268	1	wtATM2hRAD51	2.02204	1.67933	1
ave. of absolute values
	b56	t56	GAPDH
wtctrlAb-	0.0230448	0.0176991	0.0169578
wtctlRAD51	0.0385473	0.0294458	0.0230801
wt1hAb-	0.0273277	0.0208067	0.0208086
wt1hRAD51	0.040772	0.0328149	0.0256114
wt2hAb-	0.0278237	0.0224434	0.0193878
wt2hRAD51	0.0445246	0.0353581	0.0274305
wtATMitctrlAb-	0.0217746	0.017666	0.0150779
wtATMictlRAD51	0.0354767	0.0266534	0.0221535
wtATMi1hAb-	0.0200899	0.0174787	0.0184533
wtATMi1hRAD51	0.0355697	0.0256103	0.0218909
wtATMi2hAb-	0.0168863	0.0149477	0.0165216
wtATMi2hRAD51	0.0395533	0.0280532	0.0200847
1#	b56	t56	GAPDH	2#	bt56	t56	GAPDH	3#	b56	t56	GAPDH	ave	bt56	t56	GAPDH	SD	bt56	t56	GAPDH	SE	bt56	t56	GAPDH
wtctrlAb-	1	1	1	wtctrlAb-	1	1	1	wtctrlAb-	1	1	1	wtctrlAb-	1	1	1	wtctrlAb-	0	0	0	wtctrlAb-	0	0	0
wtctlRAD51	1	1	1	wtctlRAD51	1	1	1	wtctlRAD51	1	1	1	wtctlRAD51	1	1	1	wtctlRAD51	0	0	0	wtctlRAD51	0	0	0
wt1hAb-	1	1	1	wt1hAb-	1	1	1	wt1hAb-	1	1	1	wt1hAb-	1	1	1	wt1hAb-	0	0	0	wt1hAb-	0	0	0
wt1hRAD51	1.22	1.28798	1	wt1hRAD51	0.839236	1.16237	1	wt1hRAD51	0.807147	0.871642	1	wt1hRAD51	0.95546	1.10733	1	wt1hRAD51	0.229657	0.213555	0	wt1hRAD51	0.132592	0.123296	0
wt2hAb-	1	1	1	wt2hAb-	1	1	1	wt2hAb-	1	1	1	wt2hAb-	1	1	1	wt2hAb-	0	0	0	wt2hAb-	0	0	0
wt2hRAD51	1.0222	0.955737	1	wt2hRAD51	0.870085	1.44977	1	wt2hRAD51	0.855076	0.689234	1	wt2hRAD51	0.915788	1.03158	1	wt2hRAD51	0.0924641	0.385896	0	wt2hRAD51	0.0533842	0.222797	0
wtATMitctrlAb-	1	1	1	wtATMitctrlAb-	1	1	1	wtATMitctrlAb-	1	1	1	wtATMitctrlAb-	1	1	1	wtATMitctrlAb-	0	0	0	wtATMitctrlAb-	0	0	0
wtATMictlRAD51	1	1	1	wtATMictlRAD51	1	1	1	wtATMctlRAD51	1	1	1	wtATMictlRAD51	1	1	1	wtATMictlRAD51	0	0	0	wtATMictlRAD51	0	0	0
wtATMi1hAb-	1	1	1	wtATMi1hAb-	1	1	1	wtATM1hAb-	1	1	1	wtATMi1hAb-	1	1	1	wtATMi1hAb-	0	0	0	wtATMi1hAb-	0	0	0
wtATMi1hRAD51	1.39892	1.02623	1	wtATMi1hRAD51	1.03653	1.2125	1	wtATM1hRA51	1.47341	1.40834	1	wtATMi1hRAD51	1.30295	1.21569	1	wtATMi1hRA51	0.233719	0.191078	0	wtATMi1hRAD51	0.134938	0.110319	0
wtATMi2hAb-	1	1	1	wtATMi2hAb-	1	1	1	wtATM2hAb-	1	1	1	wtATMi2hAb-	1	1	1	wtATMi2hAb-	0	0	0	wtATMi2hAb-	0	0	0
wtATMi2hRAD51	1.59502	1.43165	1	wtATMi2hRAD51	1.4296	1.39609	1	wtATM2hRAD51	2.02204	1.67933	1	wtATMi2hRAD51	1.68222	1.50236	1	wtATMi2hRAD51	0.305691	0.154293	0	wtATMi2hRAD51	0.176491	0.089081	0
	bt56	bt56	bt56				t56	t56	t56
wtctrlAb-	1	1	1			wtctrlAb-	1	1	1
wtctlRAD51	1	1	1			wtctlRAD51	1	1	1
wt1hAb-	1	1	1			wt1hAb-	1	1	1
				TTEST						TTEST
wt1hRAD51	1.22	0.839236	0.807147	0.140111	vs ATMi 1h	wt1hRAD51	1.28798	1.16237	0.871642	0.548239	vs ATMi 1h
wt2hAb-		1	1			wt2hAb-		1	1
wt2hRAD51	1.0222	0.870085	0.855076	0.0141839	vs ATMi 2h	wt2hRAD51	0.955737	1.44977	0.689234	0.121275	vs ATMi 2h
wtATMitctrlAb-	1	1	1			wtATMitctrlAb-	1	1	1
wtATMictlRAD51	1	1	1			wtATMictlRAD51	1	1	1
wtATMi1hAb-	1	1	1			wtATMi1hAb-	1	1	1
wtATMi1hRAD51	1.39892	1.03653	1.47341			wtATMi1hRAD51	1.02623	1.2125	1.40834
wtATMi2hAb-		1	1			wtATMi2hAb-		1	1
wtATMi2hRAD51	1.59502	1.4296	2.02204			wtATMi2hRAD51	1.43165	1.39609	1.67933

## Sheet: Fig.4C
chIP analysis of RAD51 in ATMi treated cells
1#- S412A	b56	t56	GAPDH						b56	t56	GAPDH		b56	t56	GAPDH
SActrlAb-	0.00565572	0.00430605	0.00306152	SActrlAb-	1.84735	1.40651	1	SActrlAb-	1	1	1	SActrlAb-	1	1	1
SActlRAD51	0.0124538	0.00972833	0.00743757	SActlRAD51	1.67445	1.308	1	SActlRAD51	0.906404	0.929963	1	SActlRAD51	1	1	1
SA1hAb-	0.00771832	0.00661078	0.00675577	SA1hAb-	1.14248	0.97854	1	SA1hAb-	1	1	1	SA1hAb-	1	1	1
SA1hRAD51	0.0177332	0.0133386	0.00862005	SA1hRAD51	2.0572	1.54739	1	SA1hRAD51	1.80065	1.58133	1	SA1hRAD51	1.98659	1.70042	1
SA2hAb-	0.0112391	0.00879106	0.00891234	SA2hAb-	1.26107	0.986392	1	SA2hAb-	1	1	1	SA2hAb-	1	1	1
SA2hRAD51	0.0209386	0.0142022	0.0107231	SA2hRAD51	1.95266	1.32445	1	SA2hRAD51	1.54841	1.34273	1	SA2hRAD51	1.7083	1.44385	1
SAATMitctrlAb-	0.00705383	0.00550323	0.00470293	SAATMitctrlAb-	1.49988	1.17017	1	SAATMitctrlAb-	1	1	1	SAATMitctrlAb-	1	1	1
SAATMctlRA51	0.0141382	0.0120567	0.00931148	SAATMctlRA51	1.51836	1.29483	1	SAATMctlRA51	1.01232	1.10653	1	SAATMctlRA51	1	1	1
SAATMi1hAb-	0.00714446	0.00647436	0.00571663	SAATMi1hAb-	1.24977	1.13255	1	SAATMi1hAb-	1	1	1	SAATMi1hAb-	1	1	1
SAATM1hRA51	0.013452	0.0114024	0.00872455	SAATM1hRA51	1.54185	1.30693	1	SAATM1hRA51	1.23371	1.15398	1	SAATM1hRA51	1.2187	1.04288	1
SAATMi2hAb-	0.00704118	0.00508947	0.00461322	SAATMi2hAb-	1.52631	1.10324	1	SAATMi2hAb-	1	1	1	SAATMi2hAb-	1	1	1
SAATM2hRA51	0.0166247	0.0126496	0.00768806	SAATM2hRA51	2.16241	1.64535	1	SAATM2hRA51	1.41676	1.49139	1	SAATM2hRA51	1.39951	1.34781	1
2#- S412A	b56	t56	GAPDH		b56	t56	GAPDH		b56	t56	GAPDH		b56	t56	GAPDH
SActrlAb-	0.042349	0.0256027	0.0207245	SActrlAb-	2.04343	1.23539	1	SActrlAb-	1	1	1	SActrlAb-	1	1	1
SActlRAD51	0.0818039	0.0511912	0.0326133	SActlRAD51	2.5083	1.56964	1	SActlRAD51	1.22749	1.27057	1	SActlRAD51	1	1	1
SA1hAb-	0.0223451	0.0136213	0.0150948	SA1hAb-	1.48031	0.90238	1	SA1hAb-	1	1	1	SA1hAb-	1	1	1
SA1hRAD51	0.0539667	0.036755	0.024239	SA1hRAD51	2.22644	1.51636	1	SA1hRAD51	1.50403	1.6804	1	SA1hRAD51	1.22529	1.32256	1
SA2hAb-	0.0325367	0.0178435	0.0191653	SA2hAb-	1.69769	0.93103	1	SA2hAb-	1	1	1	SA2hAb-	1	1	1
SA2hRAD51	0.0588494	0.0404208	0.022669	SA2hRAD51	2.59603	1.78309	1	SA2hRAD51	1.52915	1.91517	1	SA2hRAD51	1.24575	1.50733	1
SAATMitctrlAb-	0.0205147	0.0148751	0.0118456	SAATMitctrlAb-	1.73184	1.25575	1	SAATMitctrlAb-	1	1	1	SAATMitctrlAb-	1	1	1
SAATMctlRA51	0.0316458	0.019382	0.0153899	SAATMctlRA51	2.05628	1.2594	1	SAATMctlRA51	1.18734	1.00291	1	SAATMctlRA51	1	1	1
SAATMi1hAb-	0.0258798	0.0137632	0.0161733	SAATMi1hAb-	1.60015	0.850983	1	SAATMi1hAb-	1	1	1	SAATMi1hAb-	1	1	1
SAATM1hRA51	0.0385371	0.0262383	0.0192906	SAATM1hRA51	1.99772	1.36016	1	SAATM1hRA51	1.24845	1.59834	1	SAATM1hRAD51	1.05147	1.59371	1
SAATMi2hAb-	0.0318522	0.0177622	0.0183276	SAATMi2hAb-	1.73794	0.969155	1	SAATMi2hAb-	1	1	1	SAATMi2hAb-	1	1	1
SAATM2hRAD51	0.0704734	0.0474644	0.0267899	SAATM2hRAD51	2.63059	1.77172	1	SAATM2hRAD51	1.51362	1.82811	1	SAATM2hRAD51	1.27481	1.82282	1
3# -S412A	b56	t56	GAPDH		b56	t56	GAPDH		b56	t56	GAPDH		bt56	t56	GAPDH
SActrlAb-	0.0109783	0.00804469	0.00652092	SActrlAb-	1.68355	1.23368	1	SActrlAb-	1	1	1	SActrlAb-	1	1	1
SActlRAD51	0.0212579	0.0161153	0.011686	SActlRAD51	1.81908	1.37902	1	SActlRAD51	1.08051	1.11781	1	SActlRAD51	1	1	1
SA1hAb-	0.00853712	0.00584834	0.00654118	SA1hAb-	1.30513	0.894081	1	SA1hAb-	1	1	1	SA1hAb-	1	1	1
SA1hRAD51	0.0175144	0.0122277	0.00890472	SA1hRAD51	1.96687	1.37317	1	SA1hRAD51	1.50703	1.53585	1	SA1hRAD51	1.39474	1.37398	1
SA2hAb-	0.00981241	0.00568897	0.0072338	SA2hAb-	1.35647	0.786442	1	SA2hAb-	1	1	1	SA2hAb-	1	1	1
SA2hIRAD51	0.0164606	0.0142125	0.00892625	SA2hIRAD51	1.84407	1.59221	1	SA2hIRAD51	1.35947	2.02458	1	SA2hIRAD51	1.25817	1.8112	1
SAATMitctrlAb-	0.00682092	0.00631252	0.00606097	SAATMitctrlAb-	1.12538	1.0415	1	SAATMitctrlAb-	1	1	1	SAATMitctrlAb-	1	1	1
SAATMctlRAD51	0.0191371	0.013122	0.0105519	SAATMctlRAD51	1.81361	1.24356	1	SAATMctlRAD51	1.61155	1.194	1	SAATMctlRAD51	1	1	1
SAATM1hAb-	0.00557435	0.00459797	0.00580376	SAATM1hAb-	0.960473	0.79224	1	SAATM1hAb-	1	1	1	SAATM1hAb-	1	1	1
SAATM1hRAD51	0.0175081	0.0110771	0.00920787	SAATM1hRAD51	1.90143	1.203	1	SAATM1hRAD51	1.97968	1.51848	1	SAATM1hRAD51	1.22844	1.27176	1
SAATM2hAb-	0.00769967	0.00576019	0.00713532	SAATM2hAb-	1.07909	0.807278	1	SAATM2hAb-	1	1	1	SAATM2hAb-	1	1	1
SAATM2hRAD51	0.0223346	0.0144851	0.0100644	SAATM2hRAD51	2.21916	1.43923	1	SAATM2hRAD51	2.05651	1.78282	1	SAATM2hRAD51	1.27611	1.49314	1
ave. of absolute values
	b56	t56	GAPDH
SActrlAb-	0.019661	0.0126511	0.0101023
SActlRAD51	0.0385052	0.0256783	0.0172456
SA1hAb-	0.0128668	0.00869347	0.00946393
SA1hRAD51	0.0297381	0.0207738	0.0139213
SA2hAb-	0.0178627	0.0107745	0.0117705
SA2hIRAD51	0.0320829	0.0229452	0.0141061
SAATMitctrlAb-	0.0114632	0.00889696	0.0075365
SAATMctlRAD51	0.0216404	0.0148536	0.0117511
SAATM1hAb-	0.0128662	0.00827852	0.00923124
SAATM1hRAD51	0.0231657	0.0162393	0.0124077
SAATM2hAb-	0.015531	0.0095373	0.0100254
SAATM2hRAD51	0.0364776	0.0248663	0.0148475
1#	bt56	t56	GAPDH	2#	bt56	t56	GAPDH	3#	bt56	t56	GAPDH	ave	bt56	t56	GAPDH	SD	bt56	t56	GAPDH	SE	bt56	t56	GAPDH
SActrlAb-	1	1	1	SActrlAb-	1	1	1	SActrlAb-	1	1	1	SActrlAb-	1	1	1	SActrlAb-	0	0	0	SActrlAb-	0	0	0
SActlRAD51	1	1	1	SActlRAD51	1	1	1	SActlRAD51	1	1	1	SActlRAD51	1	1	1	SActlRAD51	0	0	0	SActlRAD51	0	0	0
SA1hAb-	1	1	1	SA1hAb-	1	1	1	SA1hAb-	1	1	1	SA1hAb-	1	1	1	SA1hAb-	0	0	0	SA1hAb-	0	0	0
SA1hRAD51	1.98659	1.70042	1	SA1hRAD51	1.22529	1.32256	1	SA1hRAD51	1.39474	1.37398	1	SA1hRAD51	1.53554	1.46565	1	SA1hRAD51	0.399702	0.204934	0	SA1hRAD51	0.230768	0.118318	0
SA2hAb-	1	1	1	SA2hAb-	1	1	1	SA2hAb-	1	1	1	SA2hAb-	1	1	1	SA2hAb-	0	0	0	SA2hAb-	0	0	0
SA2hRAD51	1.7083	1.44385	1	SA2hRAD51	1.24575	1.50733	1	SA2hIRAD51	1.25817	1.8112	1	SA2hIRAD51	1.40408	1.58746	1	SA2hIRAD51	0.263542	0.196346	0	SA2hIRAD51	0.152156	0.11336	0
SAATMitctrlAb-	1	1	1	SAATMitctrlAb-	1	1	1	SAATMitctrlAb-	1	1	1	SAATMitctrlAb-	1	1	1	SAATMitctrlAb-	0	0	0	SAATMitctrlAb-	0	0	0
SAATMctlRAD51	1	1	1	SAATMctlRAD51	1	1	1	SAATMctlRAD51	1	1	1	SAATMctlRAD51	1	1	1	SAATMctlRAD51	0	0	0	SAATMctlRAD51	0	0	0
SAATMi1hAb-	1	1	1	SAATMi1hAb-	1	1	1	SAATM1hAb-	1	1	1	SAATM1hAb-	1	1	1	SAATM1hAb-	0	0	0	SAATM1hAb-	0	0	0
SAATM1hRA51	1.2187	1.04288	1	SAATM1hRAD51	1.05147	1.59371	1	SAATM1hRAD51	1.22844	1.27176	1	SAATM1hRAD51	1.1662	1.30278	1	SAATM1hRAD51	0.099477	0.276722	0	SAATM1hRAD51	0.0574331	0.159766	0
SAATMi2hAb-	1	1	1	SAATMi2hAb-	1	1	1	SAATM2hAb-	1	1	1	SAATM2hAb-	1	1	1	SAATM2hAb-	0	0	0	SAATM2hAb-	0	0	0
SAATM2hRAD51	1.39951	1.34781	1	SAATM2hRAD51	1.27481	1.82282	1	SAATM2hRAD51	1.27611	1.49314	1	SAATM2hRAD51	1.31681	1.55459	1	SAATM2hRAD51	0.0716264	0.243393	0	SAATM2hRAD51	0.0413535	0.140523	0
20171213SA	bt56	bt56	bt56				t56	t56	t56
SActrlAb-	1	1	1			SActrlAb-	1	1	1
SActlRAD51	1	1	1			SActlRAD51	1	1	1
SA1hAb-	1	1	1			SA1hAb-	1	1	1
				TTEST						TTEST
SA1hRAD51	1.98659	1.22529	1.39474	0.195362	vs ATMi 1h	SA1hRAD51	1.70042	1.32256	1.37398	0.458661	vs ATMi 1h
SA2hAb-	1	1	1			SA2hAb-	1	1	1
SA2hRAD51	1.7083	1.24575	1.25817	0.60943	vs ATMi 2h	SA2hRAD51	1.44385	1.50733	1.8112	0.864386	vs ATMi 2h
SAATMitctrlAb-	1	1	1			SAATMitctrlAb-	1	1	1
SAATMctlRAD51	1	1	1			SAATMctlRAD51	1	1	1
SAATMi1hAb-	1	1	1			SAATMi1hAb-	1	1	1
SAATM1hRAD51	1.2187	1.05147	1.22844			SAATM1hRA51	1.04288	1.59371	1.27176
SAATMi2hAb-	1	1	1			SAATMi2hAb-	1	1	1
SAATM2hRAD51	1.39951	1.27481	1.27611			SAATM2hRA51	1.34781	1.82282	1.49314

## Sheet: Fig.4D
ChIP analysis of RAD51 enrichment using wild-type and S412D expressing BIVA cells
1#	bt56	t56	GAPDH		bt56	t56	GAPDH		bt56	t56	GAPDH		bt56	t56	GAPDH
HA-ctrlAb-	0.0187765	0.0126322	0.0128012	HA-ctrlAb-	1.46677	0.986796	1	HA-ctrlAb-	1	1	1	HA-ctrlAb-	1	1	1
HA-ctrlRAD51	0.0317528	0.0354887	0.0344578	HA-ctrlRAD51	0.921497	1.02992	1	HA-ctrlRAD51	0.628249	1.0437	1	HA-ctrlRAD51	1	1	1
HA-VPAb-	0.0108852	0.0100854	0.0121075	HA-VPAb-	0.899051	0.832988	1	HA-VPAb-	1	1	1	HA-VPAb-	1	1	1
HA-VPRAD51	0.0192644	0.0129981	0.0170055	HA-VPRAD51	1.13283	0.764346	1	HA-VPRAD51	1.26003	0.917596	1	HA-VPRAD51	2.00562	0.879177	1
wt-ctrlAb-	0.012213	0.0152118	0.0128305	wt-ctrlAb-	0.95187	1.18559	1	wt-ctrlAb-	1	1	1	wt-ctrlAb-	1	1	1
wt-ctrlRAD51	0.0142017	0.0186014	0.0195684	wt-ctrlRAD51	0.725747	0.950585	1	wt-ctrlRAD51	0.762444	0.801779	1	wt-ctrlRAD51	1	1	1
wt-VPAb-	0.0102052	0.0114439	0.0131562	wt-VPAb-	0.775696	0.869854	1	wt-VPAb-	1	1	1	wt-VPAb-	1	1	1
wt-VPRAD51	0.0234773	0.024385	0.0248641	wt-VPRAD51	0.944224	0.980733	1	wt-VPRAD51	1.21726	1.12747	1	wt-VPRAD51	1.59652	1.40621	1
SD-ctrlAb-	0.0147485	0.0101116	0.012127	SD-ctrlAb-	1.21616	0.833804	1	SD-ctrlAb-	1	1	1	SD-ctrlAb-	1	1	1
SD-ctrlRAD51	0.0221494	0.0190085	0.0186801	SD-ctrlRAD51	1.18572	1.01758	1	SD-ctrlRAD51	0.974968	1.2204	1	SD-ctrlRAD51	1	1	1
SD-VPAb-	0.0486481	0.0422804	0.0546916	SD-VPAb-	0.889498	0.77307	1	SD-VPAb-	1	1	1	SD-VPAb-	1	1	1
SD-VPRAD51	0.0168037	0.0150071	0.0212871	SD-VPRAD51	0.789383	0.704985	1	SD-VPRAD51	0.887447	0.91193	1	SD-VPRAD51	0.910233	0.747236	1
2#	bt56	t56	GAPDH		bt56	t56	GAPDH		bt56	t56	GAPDH		bt56	t56	GAPDH
HA-ctrlAb-	0.0175727	0.021531	0.0159098	HA-ctrlAb-	1.10452	1.35331	1	HA-ctrlAb-	1	1	1	HA-ctrlAb-	1	1	1
HA-ctrlRAD51	0.0202699	0.0290134	0.0253198	HA-ctrlRAD51	0.800555	1.14588	1	HA-ctrlRAD51	0.724799	0.84672	1	HA-ctrlRAD51	1	1	1
HA-VPAb-	0.0118148	0.0193622	0.0176921	HA-VPAb-	0.667801	1.0944	1	HA-VPAb-	1	1	1	HA-VPAb-	1	1	1
HA-VPRAD51	0.018446	0.0283156	0.024717	HA-VPRAD51	0.746289	1.14559	1	HA-VPRAD51	1.11753	1.04678	1	HA-VPRAD51	1.54185	1.23627	1
wt-ctrlAb-	0.0221549	0.0295709	0.0251912	wt-ctrlAb-	0.87947	1.17386	1	wt-ctrlAb-	1	1	1	wt-ctrlAb-	1	1	1
wt-ctrlRAD51	0.0215559	0.0259864	0.0240421	wt-ctrlRAD51	0.896591	1.08087	1	wt-ctrlRAD51	1.01947	0.920785	1	wt-ctrlRAD51	1	1	1
wt-VPAb-	0.00950363	0.0198287	0.0189137	wt-VPAb-	0.502473	1.04838	1	wt-VPAb-	1	1	1	wt-VPAb-	1	1	1
wt-VPRAD51	0.0218059	0.025264	0.0236735	wt-VPRAD51	0.921108	1.06718	1	wt-VPRAD51	1.83315	1.01794	1	wt-VPRAD51	1.79814	1.10551	1
SD-ctrlAb-	0.0178175	0.0201659	0.0210709	SD-ctrlAb-	0.845599	0.957049	1	SD-ctrlAb-	1	1	1	SD-ctrlAb-	1	1	1
SD-ctrlRAD51	0.0158501	0.0185191	0.0166974	SD-ctrlRAD51	0.949257	1.10911	1	SD-ctrlRAD51	1.12259	1.15888	1	SD-ctrlRAD51	1	1	1
SD-VPAb-	0.0131829	0.0199415	0.0151341	SD-VPAb-	0.871074	1.31766	1	SD-VPAb-	1	1	1	SD-VPAb-	1	1	1
SD-VPRAD51	0.0153644	0.0260405	0.0196579	SD-VPRAD51	0.781589	1.32468	1	SD-VPRAD51	0.897271	1.00533	1	SD-VPRAD51	0.79929	0.8675	1
3#	bt56	t56	GAPDH		bt56	t56	GAPDH		bt56	t56	GAPDH		bt56	t56	GAPDH
wt-ctrlAb-	0.0222793	0.0147698	0.0150354	wt-ctrlAb-	1.48179	0.982339	1	wt-ctrlAb-	1	1	1	wt-ctrlAb-	1	1	1
wt-ctrlRAD51	0.0250168	0.021635	0.0232351	wt-ctrlRAD51	1.07668	0.931132	1	wt-ctrlRAD51	0.726605	0.947873	1	wt-ctrlRAD51	1	1	1
wt-VPAb-	0.0577628	0.0472246	0.0538508	wt-VPAb-	1.07265	0.876953	1	wt-VPAb-	1	1	1	wt-VPAb-	1	1	1
wt-VPRAD51	0.0245143	0.0186056	0.0187126	wt-VPRAD51	1.31004	0.994279	1	wt-VPRAD51	1.22132	1.13379	1	wt-VPRAD51	1.68085	1.19614	1
SD-ctrlAb-	0.0194396	0.0122511	0.0151727	SD-ctrlAb-	1.28122	0.807445	1	SD-ctrlAb-	1	1	1	SD-ctrlAb-	1	1	1
SD-ctrlRAD51	0.0209178	0.0188961	0.0177454	SD-ctrlRAD51	1.17877	1.06484	1	SD-ctrlRAD51	0.920037	1.31878	1	SD-ctrlRAD51	1	1	1
SD-VPAb-	0.0378057	0.0258296	0.0255576	SD-VPAb-	1.47924	1.01064	1	SD-VPAb-	1	1	1	SD-VPAb-	1	1	1
SD-VPRAD51	0.0280555	0.0166151	0.0217508	SD-VPRAD51	1.28986	0.763885	1	SD-VPRAD51	0.871976	0.755839	1	SD-VPRAD51	0.947762	0.573135	1
1#	bt56	t56	GAPDH	2#	bt56	t56	GAPDH	3#				ave.	bt56	t56	GAPDH	SD	bt56	t56	GAPDH	SE	bt56	t56	GAPDH
HA-ctrlAb-	1	1	1	HA-ctrlAb-	1	1	1					HA-ctrlAb-	1	1	1	HA-ctrlAb-	0	0	0	HA-ctrlAb-	0	0	0
HA-ctrlRAD51	1	1	1	HA-ctrlRAD51	1	1	1					HA-ctrlRAD51	1	1	1	HA-ctrlRAD51	0	0	0	HA-ctrlRAD51	0	0	0
HA-VPAb-	1	1	1	HA-VPAb-	1	1	1					HA-VPAb-	1	1	1	HA-VPAb-	0	0	0	HA-VPAb-	0	0	0
HA-VPRAD51	2.00562	0.879177	1	HA-VPRAD51	1.54185	1.23627	1					HA-VPRAD51	1.77374	1.05773	1	HA-VPRAD51	0.327933	0.252506	0	HA-VPRAD51	0.231883	0.178549	0
									bt56	t56	GAPDH
wt-ctrlAb-	1	1	1	wt-ctrlAb-	1	1	1	wt-ctrlAb-	1	1	1	wt-ctrlAb-	1	1	1	wt-ctrlAb-	0	0	0	wt-ctrlAb-	0	0	0
wt-ctrlRAD51	1	1	1	wt-ctrlRAD51	1	1	1	wt-ctrlRAD51	1	1	1	wt-ctrlRAD51	1	1	1	wt-ctrlRAD51	0	0	0	wt-ctrlRAD51	0	0	0
wt-VPAb-	1	1	1	wt-VPAb-	1	1	1	wt-VPAb-	1	1	1	wt-VPAb-	1	1	1	wt-VPAb-	0	0	0	wt-VPAb-	0	0	0
wt-VPRAD51	1.59652	1.40621	1	wt-VPRAD51	1.79814	1.10551	1	wt-VPRAD51	1.68085	1.19614	1	wt-VPRAD51	1.69184	1.23595	1	wt-VPRAD51	0.101256	0.15425	0	wt-VPRAD51	0.0584604	0.0890565	0
SD-ctrlAb-	1	1	1	SD-ctrlAb-	1	1	1	SD-ctrlAb-	1	1	1	SD-ctrlAb-	1	1	1	SD-ctrlAb-	0	0	0	SD-ctrlAb-	0	0	0
SD-ctrlRAD51	1	1	1	SD-ctrlRAD51	1	1	1	SD-ctrlRAD51	1	1	1	SD-ctrlRAD51	1	1	1	SD-ctrlRAD51	0	0	0	SD-ctrlRAD51	0	0	0
SD-VPAb-	1	1	1	SD-VPAb-	1	1	1	SD-VPAb-	1	1	1	SD-VPAb-	1	1	1	SD-VPAb-	0	0	0	SD-VPAb-	0	0	0
SD-VPRAD51	0.910233	0.747236	1	SD-VPRAD51	0.79929	0.8675	1	SD-VPRAD51	0.947762	0.573135	1	SD-VPRAD51	0.885762	0.729291	1	SD-VPRAD51	0.077202	0.148001	0	SD-VPRAD51	0.0445726	0.0854484	0
	1#	2#	3#	average
	bt56	bt56	bt56		average	SD	SE
HA-ctrlAb-	1	1		HA-ctrlAb-	1	0	0
HA-ctrlRAD51	1	1		HA-ctrlRAD51	1	0	0
HA-Ab-Etp	1	1		HA-Ab-Etp	1	0	0
HA-RAD510-Etp	2.00562	1.54185		HA-RAD510-Etp	1.77374	0.327933	0.231883
wt-ctrlAb-	1	1	1	wt-ctrlAb-	1	0	0
wt-ctrlRAD51	1	1	1	wt-ctrlRAD51	1	0	0
wt-Ab-Etp	1	1	1	wt-Ab-Etp	1	0	0	t-test
wt-RAD51-Etp	1.59652	1.79814	1.68085	wt-RAD51-Etp	1.69184	0.101256	0.0584604	0.000393027	wt vs S412D
S412D-ctrlAb-	1	1	1	S412D-ctrlAb-	1	0	0
S412D-ctrlIRAD51	1	1	1	S412D-ctrlIRAD51	1	0	0
S412D-Ab-Etp	1	1	1	S412D-Ab-Etp	1	0	0
S412D-RAD51-Etp	0.910233	0.79929	0.947762	S412D-RAD51-Etp	0.885762	0.077202	0.0445726
	t56	t56	t56		average	SD	SE
HA-ctrlAb-	1	1		HA-ctrlAb-	1	0	0
HA-ctrlRAD51	1	1		HA-ctrlRAD51	1	0	0
HA-Ab-Etp	1	1		HA-Ab-Etp	1	0	0
HA-RAD510-Etp	0.879177	1.23627		HA-RAD510-Etp	1.05773	0.252506	0.178549
wt-ctrlAb-	1	1	1	wt-ctrlAb-	1	0	0
wt-ctrlRAD51	1	1	1	wt-ctrlRAD51	1	0	0
wt-Ab-Etp	1	1	1	wt-Ab-Etp	1	0	0	t-test
wt-RAD51-Etp	1.40621	1.10551	1.19614	wt-RAD51-Etp	1.23595	0.15425	0.0890565	0.01479	wt vs S412D
S412D-ctrlAb-	1	1	1	S412D-ctrlAb-	1	0	0
S412D-ctrlIRAD51	1	1	1	S412D-ctrlIRAD51	1	0	0
S412D-Ab-Etp	1	1	1	S412D-Ab-Etp	1	0	0
S412D-RAD51-Etp	0.747236	0.8675	0.573135	S412D-RAD51-Etp	0.729291	0.148001	0.0854484
ave.	bt56	t56	GAPDH	SE	bt56	t56	GAPDH
HA-ctrlAb-	1	1	1	HA-ctrlAb-	0	0	0
HA-ctrlRAD51	1	1	1	HA-ctrlRAD51	0	0	0
HA-Ab-Etp	1	1	1	HA-Ab-Etp	0	0	0
HA-RAD51-Etp	1.77374	1.05773	1	HA-RAD510-Etp	0.231883	0.178549	0
wt-ctrlAb-	1	1	1	wt-ctrlAb-	0	0	0
wt-ctrlRAD51	1	1	1	wt-ctrlRAD51	0	0	0
wt-Ab-Etp	1	1	1	wt-Ab-Etp	0	0	0
wt-RAD51-Etp	1.69184	1.23595	1	wt-RAD51-Etp	0.0584604	0.0890565	0
S412D-ctrlAb-	1	1	1	S412D-ctrlAb-	0	0	0
S412D-ctrlIRAD51	1	1	1	S412D-ctrlIRAD51	0	0	0
S412D-Ab-Etp	1	1	1	S412D-Ab-Etp	0	0	0
S412D-RAD51-Etp	0.885762	0.729291	1	S412D-RAD51-Etp	0.0445726	0.0854484	0
