# Supplementary material for: Distinct roles of ATM and ATR in the regulation of ARP8 phosphorylation to prevent chromosome translocations
Source: eLife. 2018 May 8;7:e32222. doi: 10.7554/eLife.32222 (PMC5953535; doi:10.7554/eLife.32222)
Supplement: Figure 4—source data 2. [file elife-32222-fig4-data2.xlsx]

## Sheet: Fig.4Supp1B
ChIP analysis of RAD51 in INO80 depleted cells
1#		bt56	t56	betaG		bt56	t56	betaG		bt56	t56	betaG		bt56	t56	betaG
	siNTctrlAb(-)	0.0798266	0.0571882	0.106723	siNTctrlAb(-)	0.747979	0.535856	1	siNTctrlAb(-)	1	1	1	siNTctrlAb(-)	1	1	1
	siNTctrlRAD51	0.15352	0.15	0.257674	siNTctrlRAD51	0.59579	0.58213	1	siNTctrlRAD51	0.796533	1.08636	1	siNTctrlRAD51	1	1	1
	siNTEtpAb(-)	0.0365774	0.0319662	0.100909	siNTEtpAb(-)	0.362478	0.316782	1	siNTEtpAb(-)	1	1	1	siNTEtpAb(-)	1	1	1
	siNTEtpRAD51	0.0868794	0.084334	0.184228	siNTEtpRAD51	0.471586	0.457769	1	siNTEtpRAD51	1.301	1.44506	1	siNTEtpRAD51	1.63333	1.33019	1
	siINO80-1ctrlAb(-)	0.0587719	0.0415576	0.113729	siINO80-1ctrlAb(-)	0.51677	0.365408	1	siINO80-1ctrlAb(-)	1	1	1	siINO80-1ctrlAb(-)	1	1	1
	siINO80-1ctrlRAD51	0.0957927	0.073053	0.190966	siINO80-1ctrlRAD51	0.501623	0.382545	1	siINO80-1ctrlRAD51	0.970689	1.0469	1	siINO80-1ctrlRAD51	1	1	1
	siINO80-1EtpAb(-)	0.0456465	0.0374633	0.0795505	siINO80-1EtpAb(-)	0.573806	0.470937	1	siINO80-1EtpAb(-)	1	1	1	siINO80-1EtpAb(-)	1	1	1
	siINO80-1EtpRAD51	0.197466	0.130218	0.298353	siINO80-1EtpRAD51	0.661852	0.436456	1	siINO80-1EtpRAD51	1.15344	0.926782	1	siINO80-1EtpRAD51	1.18827	0.885265	1
	siINO80-4ctrlAb(-)	0.0479733	0.0473228	0.0891535	siINO80-4ctrlAb(-)	0.538098	0.530802	1	siINO80-4ctrlAb(-)	1	1	1	siINO80-4ctrlAb(-)	1	1	1
	siINO80-4ctrlRAD51	0.141773	0.121909	0.233878	siINO80-4ctrlRAD51	0.606185	0.521252	1	siINO80-4ctrlRAD51	1.12653	0.98201	1	siINO80-4ctrlRAD51	1	1	1
	siINO80-4EtpAb(-)	0.0568533	0.0346043	0.100374	siINO80-4EtpAb(-)	0.566415	0.344754	1	siINO80-4EtpAb(-)	1	1	1	siINO80-4EtpAb(-)	1	1	1
	siINO80-4EtpRAD51	0.103133	0.0559055	0.174311	siINO80-4EtpRAD51	0.591663	0.320723	1	siINO80-4EtpRAD51	1.04457	0.930295	1	siINO80-4EtpRAD51	0.927247	0.947337	1
2#		bt56	t56	betaG		bt56	t56	betaG		bt56	t56	betaG		bt56	t56	betaG
	siNTctrlAb(-)	0.0736304	0.0474415	0.114632	siNTctrlAb(-)	0.642322	0.41386	1	siNTctrlAb(-)	1	1	1	siNTctrlAb(-)	1	1	1
	siNTctrlRAD51	0.125116	0.0628361	0.205877	siNTctrlRAD51	0.60772	0.305211	1	siNTctrlRAD51	0.94613	0.737475	1	siNTctrlRAD51	1	1	1
	siNTEtpAb(-)	0.0631944	0.0503686	0.108228	siNTEtpAb(-)	0.583901	0.465393	1	siNTEtpAb(-)	1	1	1	siNTEtpAb(-)	1	1	1
	siNTEtpRAD51	0.139969	0.0799653	0.16886	siNTEtpRAD51	0.828908	0.473561	1	siNTEtpRAD51	1.4196	1.01755	1	siNTEtpRAD51	1.50043	1.37978	1
	siINO80-1ctrlAb(-)	0.0836484	0.0567048	0.110331	siINO80-1ctrlAb(-)	0.758159	0.513952	1	siINO80-1ctrlAb(-)	1	1	1	siINO80-1ctrlAb(-)	1	1	1
	siINO80-1ctrlRAD51	0.152574	0.151173	0.280344	siINO80-1ctrlRAD51	0.544239	0.53924	1	siINO80-1ctrlRAD51	0.717843	1.0492	1	siINO80-1ctrlRAD51	1	1	1
	siINO80-1EtpAb(-)	0.0639582	0.056044	0.0993739	siINO80-1EtpAb(-)	0.643611	0.563972	1	siINO80-1EtpAb(-)	1	1	1	siINO80-1EtpAb(-)	1	1	1
	siINO80-1EtpRAD51	0.105712	0.120051	0.206082	siINO80-1EtpRAD51	0.51296	0.582542	1	siINO80-1EtpRAD51	0.797003	1.03293	1	siINO80-1EtpRAD51	1.11027	0.984488	1
	siINO80-4ctrlAb(-)	0.0881685	0.0522873	0.121704	siINO80-4ctrlAb(-)	0.724449	0.429626	1	siINO80-4ctrlAb(-)	1	1	1	siINO80-4ctrlAb(-)	1	1	1
	siINO80-4ctrlRAD51	0.169853	0.120051	0.203233	siINO80-4ctrlRAD51	0.835756	0.590707	1	siINO80-4ctrlRAD51	1.15364	1.37493	1	siINO80-4ctrlRAD51	1	1	1
	siINO80-4EtpAb(-)	0.0773993	0.0590637	0.101125	siINO80-4EtpAb(-)	0.765379	0.584064	1	siINO80-4EtpAb(-)	1	1	1	siINO80-4EtpAb(-)	1	1	1
	siINO80-4EtpRAD51	0.0591648	0.0785592	0.186852	siINO80-4EtpRAD51	0.316639	0.420434	1	siINO80-4EtpRAD51	0.413703	0.719843	1	siINO80-4EtpRAD51	0.358605	0.523548	1
3#		bt56	t56	betaG		bt56	t56	betaG		bt56	t56	betaG		bt56	t56	betaG
	siNTctrlAb(-)	0.21511	0.307182	0.268041	siNTctrlAb(-)	0.802527	1.14603	1	siNTctrlAb(-)	1	1	1	siNTctrlAb(-)	1	1	1
	siNTctrlRAD51	0.249741	0.32776	0.314175	siNTctrlRAD51	0.79491	1.04324	1	siNTctrlRAD51	0.990509	0.91031	1	siNTctrlRAD51	1	1	1
	siNTEtpAb(-)	0.106615	0.186535	0.190928	siNTEtpAb(-)	0.558407	0.976994	1	siNTEtpAb(-)	1	1	1	siNTEtpAb(-)	1	1	1
	siNTEtpRAD51	0.0893	0.183765	0.168299	siNTEtpRAD51	0.530603	1.0919	1	siNTEtpRAD51	0.95021	1.11761	1	siNTEtpRAD51	0.959315	1.22772	1
	siINO80-1ctrlAb(-)	0.308749	0.359863	0.452032	siINO80-1ctrlAb(-)	0.683026	0.7961	1	siINO80-1ctrlAb(-)	1	1	1	siINO80-1ctrlAb(-)	1	1	1
	siINO80-1ctrlRAD51	0.322721	0.406928	0.518247	siINO80-1ctrlRAD51	0.622717	0.7852	1	siINO80-1ctrlRAD51	0.911703	0.986308	1	siINO80-1ctrlRAD51	1	1	1
	siINO80-1EtpAb(-)	0.00642236	0.0218813	0.0150263	siINO80-1EtpAb(-)	0.427407	1.4562	1	siINO80-1EtpAb(-)	1	1	1	siINO80-1EtpAb(-)	1	1	1
	siINO80-1EtpRAD51	0.00596885	0.0203041	0.014778	siINO80-1EtpRAD51	0.4039	1.37394	1	siINO80-1EtpRAD51	0.945002	0.943511	1	siINO80-1EtpRAD51	1.03652	0.956609	1
	siINO80-4ctrlAb(-)	0.146507	0.230691	0.248036	siINO80-4ctrlAb(-)	0.59067	0.930072	1	siINO80-4ctrlAb(-)	1	1	1	siINO80-4ctrlAb(-)	1	1	1
	siINO80-4ctrlRAD51	0.154589	0.246341	0.261486	siINO80-4ctrlRAD51	0.591191	0.942081	1	siINO80-4ctrlRAD51	1.00088	1.01291	1	siINO80-4ctrlRAD51	1	1	1
	siINO80-4EtpAb(-)	0.0905284	0.162236	0.154494	siINO80-4EtpAb(-)	0.585967	1.05011	1	siINO80-4EtpAb(-)	1	1	1	siINO80-4EtpAb(-)	1	1	1
	siINO80-4EtpRAD51	0.0663504	0.131931	0.126179	siINO80-4EtpRAD51	0.525846	1.04559	1	siINO80-4EtpRAD51	0.897398	0.995695	1	siINO80-4EtpRAD51	0.896607	0.983002	1
4#		bt56	t56	betaG		bt56	t56	betaG		bt56	t56	betaG		bt56	t56	betaG
	siNTctrlAb(-)	0.0521656	0.0446905	0.0813917	siNTctrlAb(-)	0.64092	0.549079	1	siNTctrlAb(-)	1	1	1	siNTctrlAb(-)	1	1	1
	siNTctrlRAD51	0.0957167	0.0668123	0.150295	siNTctrlRAD51	0.636858	0.444541	1	siNTctrlRAD51	0.993663	0.809613	1	siNTctrlRAD51	1	1	1
	siNTEtpAb(-)	0.0696817	0.0741442	0.0611929	siNTEtpAb(-)	1.13872	1.21165	1	siNTEtpAb(-)	1	1	1	siNTEtpAb(-)	1	1	1
	siNTEtpRAD51	0.192678	0.149211	0.149363	siNTEtpRAD51	1.28999	0.998981	1	siNTEtpRAD51	1.13284	0.824482	1	siNTEtpRAD51	1.14007	1.01837	1
	siINO80-1ctrlAb(-)	0.0958549	0.054778	0.0957561	siINO80-1ctrlAb(-)	1.00103	0.572058	1	siINO80-1ctrlAb(-)	1	1	1	siINO80-1ctrlAb(-)	1	1	1
	siINO80-1ctrlRAD51	0.130764	0.0876077	0.201498	siINO80-1ctrlRAD51	0.648961	0.434782	1	siINO80-1ctrlRAD51	0.648292	0.760032	1	siINO80-1ctrlRAD51	1	1	1
	siINO80-1EtpAb(-)	0.0657481	0.0498608	0.0697682	siINO80-1EtpAb(-)	0.942379	0.714664	1	siINO80-1EtpAb(-)	1	1	1	siINO80-1EtpAb(-)	1	1	1
	siINO80-1EtpRAD51	0.114087	0.0908549	0.171184	siINO80-1EtpRAD51	0.666457	0.530744	1	siINO80-1EtpRAD51	0.707207	0.742648	1	siINO80-1EtpRAD51	1.09088	0.977127	1
	siINO80-4ctrlAb(-)	0.0893786	0.0777898	0.107416	siINO80-4ctrlAb(-)	0.832078	0.724191	1	siINO80-4ctrlAb(-)	1	1	1	siINO80-4ctrlAb(-)	1	1	1
	siINO80-4ctrlRAD51	0.0940571	0.0959618	0.125655	siINO80-4ctrlRAD51	0.748534	0.763692	1	siINO80-4ctrlRAD51	0.899595	1.05454	1	siINO80-4ctrlRAD51	1	1	1
	siINO80-4EtpAb(-)	0.0183707	0.0493899	0.045173	siINO80-4EtpAb(-)	0.406674	1.09335	1	siINO80-4EtpAb(-)	1	1	1	siINO80-4EtpAb(-)	1	1	1
	siINO80-4EtpRAD51	0.0384393	0.0360682	0.113548	siINO80-4EtpRAD51	0.338528	0.317646	1	siINO80-4EtpRAD51	0.832432	0.290525	1	siINO80-4EtpRAD51	0.925341	0.275498	1
5#		bt56	t56	betaG		bt56	t56	betaG		bt56	t56	betaG		bt56	t56	betaG
	siNTctrlAb(-)	0.0429179	0.0181511	0.0627393	siNTctrlAb(-)	0.684068	0.28931	1	siNTctrlAb(-)	1	1	1	siNTctrlAb(-)	1	1	1
	siNTctrlRAD51	0.0869952	0.0498392	0.14784	siNTctrlRAD51	0.588442	0.337116	1	siNTctrlRAD51	0.86021	1.16524	1	siNTctrlRAD51	1	1	1
	siNTEtpAb(-)	0.0373819	0.0151849	0.0654636	siNTEtpAb(-)	0.571034	0.231959	1	siNTEtpAb(-)	1	1	1	siNTEtpAb(-)	1	1	1
	siNTEtpRAD51	0.0823922	0.046463	0.159801	siNTEtpRAD51	0.515593	0.290756	1	siNTEtpRAD51	0.902911	1.25348	1	siNTEtpRAD51	1.04964	1.07572	1
	siINO80-1ctrlAb(-)	0.073838	0.0558846	0.130904	siINO80-1ctrlAb(-)	0.564062	0.426912	1	siINO80-1ctrlAb(-)	1	1	1	siINO80-1ctrlAb(-)	1	1	1
	siINO80-1ctrlRAD51	0.069167	0.0542611	0.0976046	siINO80-1ctrlRAD51	0.708645	0.555927	1	siINO80-1ctrlRAD51	1.25633	1.30221	1	siINO80-1ctrlRAD51	1	1	1
	siINO80-1EtpAb(-)	0.0727335	0.0708198	0.159177	siINO80-1EtpAb(-)	0.456936	0.444913	1	siINO80-1EtpAb(-)	1	1	1	siINO80-1EtpAb(-)	1	1	1
	siINO80-1EtpRAD51	0.066751	0.0458873	0.153104	siINO80-1EtpRAD51	0.435985	0.299713	1	siINO80-1EtpRAD51	0.95415	0.673644	1	siINO80-1EtpRAD51	0.759476	0.51731	1
	siINO80-4ctrlAb(-)	0.0358913	0.0318366	0.0649002	siINO80-4ctrlAb(-)	0.553022	0.490546	1	siINO80-4ctrlAb(-)	1	1	1	siINO80-4ctrlAb(-)	1	1	1
	siINO80-4ctrlRAD51	0.0804823	0.0772313	0.156983	siINO80-4ctrlRAD51	0.512683	0.491974	1	siINO80-4ctrlRAD51	0.927057	1.00291	1	siINO80-4ctrlRAD51	1	1	1
	siINO80-4EtpAb(-)	0.0343592	0.0324925	0.0735218	siINO80-4EtpAb(-)	0.467333	0.441944	1	siINO80-4EtpAb(-)	1	1	1	siINO80-4EtpAb(-)	1	1	1
	siINO80-4EtpRAD51	0.0531708	0.0682721	0.146849	siINO80-4EtpRAD51	0.362079	0.464915	1	siINO80-4EtpRAD51	0.774777	1.05198	1	siINO80-4EtpRAD51	0.835738	1.04893	1
6#		bt56	t56	betaG		bt56	t56	betaG		bt56	t56	betaG		bt56	t56	betaG
	siNTctrlAb(-)	0.0400484	0.0236792	0.0480382	siNTctrlAb(-)	0.833679	0.492925	1	siNTctrlAb(-)	1	1	1	siNTctrlAb(-)	1	1	1
	siNTctrlRAD51	0.0630339	0.0533742	0.137008	siNTctrlRAD51	0.460074	0.38957	1	siNTctrlRAD51	0.55186	0.790322	1	siNTctrlRAD51	1	1	1
	siNTEtpAb(-)	0.0489034	0.0405997	0.0804705	siNTEtpAb(-)	0.607719	0.504529	1	siNTEtpAb(-)	1	1	1	siNTEtpAb(-)	1	1	1
	siNTEtpRAD51	0.0660313	0.0595671	0.114059	siNTEtpRAD51	0.578922	0.522247	1	siNTEtpRAD51	0.952616	1.03512	1	siNTEtpRAD51	1.72619	1.30974	1
	siINO80-1ctrlAb(-)	0.0534485	0.035484	0.0947386	siINO80-1ctrlAb(-)	0.564168	0.374546	1	siINO80-1ctrlAb(-)	1	1	1	siINO80-1ctrlAb(-)	1	1	1
	siINO80-1ctrlRAD51	0.0762791	0.0416653	0.122601	siINO80-1ctrlRAD51	0.622174	0.339845	1	siINO80-1ctrlRAD51	1.10282	0.90735	1	siINO80-1ctrlRAD51	1	1	1
	siINO80-1EtpAb(-)	0.0692258	0.0339746	0.089078	siINO80-1EtpAb(-)	0.777137	0.381402	1	siINO80-1EtpAb(-)	1	1	1	siINO80-1EtpAb(-)	1	1	1
	siINO80-1EtpRAD51	0.0940996	0.0372305	0.133199	siINO80-1EtpRAD51	0.706457	0.27951	1	siINO80-1EtpRAD51	0.909051	0.732848	1	siINO80-1EtpRAD51	0.8243	0.80768	1
	siINO80-4ctrlAb(-)	0.0275951	0.0445679	0.0702414	siINO80-4ctrlAb(-)	0.392861	0.634496	1	siINO80-4ctrlAb(-)	1	1	1	siINO80-4ctrlAb(-)	1	1	1
	siINO80-4ctrlRAD51	0.0561638	0.0789771	0.145674	siINO80-4ctrlRAD51	0.385544	0.542149	1	siINO80-4ctrlRAD51	0.981376	0.854457	1	siINO80-4ctrlRAD51	1	1	1
	siINO80-4EtpAb(-)	0.0624506	0.0466511	0.100807	siINO80-4EtpAb(-)	0.619507	0.462777	1	siINO80-4EtpAb(-)	1	1	1	siINO80-4EtpAb(-)	1	1	1
	siINO80-4EtpRAD51	0.0854077	0.0614297	0.143443	siINO80-4EtpRAD51	0.595412	0.428251	1	siINO80-4EtpRAD51	0.961105	0.925394	1	siINO80-4EtpRAD51	0.979344	1.08302	1
ave. of absolute values
		bt56	t56	betaG
	siNTctrlAb(-)	0.0839499	0.0830555	0.113594
	siNTctrlRAD51	0.12902	0.118437	0.202145
	siNTEtpAb(-)	0.0603924	0.0664665	0.101199
	siNTEtpRAD51	0.109542	0.100551	0.157435
	siINO80-1ctrlAb(-)	0.112385	0.100712	0.166248
	siINO80-1ctrlRAD51	0.141216	0.135781	0.23521
	siINO80-1EtpAb(-)	0.0539557	0.0450073	0.0853289
	siINO80-1EtpRAD51	0.0973474	0.0740911	0.162783
	siINO80-4ctrlAb(-)	0.0725857	0.0807493	0.116909
	siINO80-4ctrlRAD51	0.116153	0.123412	0.187818
	siINO80-4EtpAb(-)	0.0566602	0.0640729	0.0959159
	siINO80-4EtpRAD51	0.0676111	0.0720276	0.14853
1#	bt56	t56	betaG	betaG	2#	bt56	t56	betaG	3#	bt56	t56	betaG	4#	bt56	t56	betaG	5#	bt56	t56	betaG	6#	bt56	t56	betaG	ave	bt56	t56	betaG	SD	bt56	t56	betaG	SE	bt56	t56	betaG
siNTctrlRAD51	1	1	1	1	siNTctrlRAD51	1	1	1	siNTctrlRAD51	1	1	1	siNTctrlRAD51	1	1	1	siNTctrlRAD51	1	1	1	siNTctrlRAD51	1	1	1	siNTctrlRAD51	1	1	1	siNTctrlRAD51	0	0	0	siNTctrlRAD51	0	0	0
siNTEtpRAD51	1.63333	1.33019	1	1	siNTEtpRAD51	1.50043	1.37978	1	siNTEtpRAD51	0.959315	1.22772	1	siNTEtpRAD51	1.14007	1.01837	1	siNTEtpRAD51	1.04964	1.07572	1	siNTEtpRAD51	1.72619	1.30974	1	siNTEtpRAD51	1.33483	1.22359	1	siNTEtpRAD51	0.325567	0.146409	0	siNTEtpRAD51	0.132912	0.0597713	0
siINO80-1ctrlRAD51	1	1	1	1	siINO80-1ctrlRAD51	1	1	1	siINO80-1ctrlRAD51	1	1	1	siINO80-1ctrlRAD51	1	1	1	siINO80-1ctrlRAD51	1	1	1	siINO80-1ctrlRAD51	1	1	1	siINO80-1ctrlRAD51	1	1	1	siINO80-1ctrlRAD51	0	0	0	siINO80-1ctrlRAD51	0	0	0
siINO80-1EtpRAD51	1.18827	0.885265	1	1	siINO80-1EtpRAD51	1.11027	0.984488	1	siINO80-1EtpRAD51	1.03652	0.956609	1	siINO80-1EtpRAD51	1.09088	0.977127	1	siINO80-1EtpRAD51	0.759476	0.51731	1	siINO80-1EtpRAD51	0.8243	0.80768	1	siINO80-1EtpRAD51	1.00162	0.854746	1	siINO80-1EtpRAD51	0.170825	0.178435	0	siINO80-1EtpRAD51	0.0697392	0.0728459	0
siINO80-4ctrlRAD51	1	1	1	1	siINO80-4ctrlRAD51	1	1	1	siINO80-4ctrlRAD51	1	1	1	siINO80-4ctrlRAD51	1	1	1	siINO80-4ctrlRAD51	1	1	1	siINO80-4ctrlRAD51	1	1	1	siINO80-4ctrlRAD51	1	1	1	siINO80-4ctrlRAD51	0	0	0	siINO80-4ctrlRAD51	0	0	0
siINO80-4EtpRAD51	0.927247	0.947337	1	1	siINO80-4EtpRAD51	0.358605	0.523548	1	siINO80-4EtpRAD51	0.896607	0.983002	1	siINO80-4EtpRAD51	0.925341	0.275498	1	siINO80-4EtpRAD51	0.835738	1.04893	1	siINO80-4EtpRAD51	0.979344	1.08302	1	siINO80-4EtpRAD51	0.820481	0.810222	1	siINO80-4EtpRAD51	0.23108	0.331108	0	siINO80-4EtpRAD51	0.0943379	0.135174	0
	1#	2#	3#	4#	5#	6#
	bt56	bt56	bt56	bt56	bt56	bt56
siNTctrlRAD51	1	1	1	1	1	1
siNTEtpRAD51	1.63333	1.50043	0.959315	1.14007	1.04964	1.72619	0.0506985	siNTvssiINO80-1
siINO80-1ctrlRAD51	1	1	1	1	1	1	0.0102326	siNTvssiINO80-4
siINO80-1EtpRAD51	1.18827	1.11027	1.03652	1.09088	0.759476	0.8243
siINO80-4ctrlRAD51	1	1	1	1	1	1
siINO80-4EtpRAD51	0.927247	0.358605	0.896607	0.925341	0.835738	0.979344
	t56	t56	t56	t56	t56	t56
siNTctrlRAD51	1	1	1	1	1	1
siNTEtpRAD51	1.33019	1.37978	1.22772	1.01837	1.07572	1.30974	0.00289302	siNTvssiINO80-1
siINO80-1ctrlRAD51	1	1	1	1	1	1	0.0188982	siNTvssiINO80-4
siINO80-1EtpRAD51	0.885265	0.984488	0.956609	0.977127	0.51731	0.80768
siINO80-4ctrlRAD51	1	1	1	1	1	1
siINO80-4EtpRAD51	0.947337	0.523548	0.983002	0.275498	1.04893	1.08302

## Sheet: Fig.4-Supp.1C
ChIP analysis of RAD51 enrichment after siARP8 depletion
1#	bt56	t56	GAPDH		bt56	t56	GAPDH		bt56	t56	GAPDH		bt56	t56	GAPDH
siNTAb- ctrl	0.0125431	0.00696065	0.00790773	siNTAb- ctrl	1.58618	0.880234	1	siNTAb- ctrl	1	1	1	siNTAb- ctrl	1	1	1
siNTRAD51-ctrl	0.0230517	0.0184803	0.0272296	siNTRAD51-ctrl	0.846565	0.678683	1	siNTRAD51-ctrl	0.533714	0.771026	1	siNTRAD51-ctrl	1	1	1
siNTAb- w30	0.0123034	0.00642401	0.00922488	siNTAb- w30	1.33372	0.696378	1	siNTAb- w30	1	1	1	siNTAb- w30	1	1	1
siNTRAD51-w30	0.0344676	0.0193864	0.0284366	siNTRAD51-w30	1.21209	0.68174	1	siNTRAD51-w30	0.908799	0.978978	1	siNTRAD51-w30	1.70278	1.26971	1
siNTAb- w60	0.0117518	0.00445144	0.0095961	siNTAb- w60	1.22465	0.463881	1	siNTAb- w60	1	1	1	siNTAb- w60	1	1	1
siNTRAD51-w60	0.0310092	0.023125	0.0197906	siNTRAD51-w60	1.56687	1.16848	1	siNTRAD51-w60	1.27945	2.51893	1	siNTRAD51-w60	2.39725	3.26698	1
siArp8Ab- ctrl	0.0142151	0.00862566	0.00773349	siArp8Ab- ctrl	1.83813	1.11536	1	siArp8Ab- ctrl	1	1	1	siArp8Ab- ctrl	1	1	1
siArp8RAD51-ctrl	0.0250609	0.0199264	0.0195873	siArp8RAD51-ctrl	1.27945	1.01731	1	siArp8RAD51-ctrl	0.69606	0.912087	1	siArp8RAD51-ctrl	1	1	1
siArp8Ab- w30	0.0137194	0.0100169	0.011628	siArp8Ab- w30	1.17986	0.861443	1	siArp8Ab- w30	1	1	1	siArp8Ab- w30	1	1	1
siArp8RAD51-w30	0.0304944	0.0218941	0.0322138	siArp8RAD51-w30	0.946628	0.679651	1	siArp8RAD51-w30	0.802325	0.788968	1	siArp8RAD51-w30	1.15267	0.865015	1
siArp8Ab- w60	0.0184726	0.0117203	0.0114143	siArp8Ab- w60	1.61838	1.02681	1	siArp8Ab- w60	1	1	1	siArp8Ab- w60	1	1	1
sArp8RAD51-w60	0.0329312	0.0260292	0.028796	sArp8RAD51-w60	1.1436	0.903915	1	sArp8RAD51-w60	0.706633	0.880313	1	sArp8RAD51-w60	1.01519	0.965164	1
2#	bt56	t56	GAPDH		bt56	t56	GAPDH		bt56	t56	GAPDH		bt56	t56	GAPDH
siNTAb- ctrl	0.00913709	0.0117556	0.0136287	siNTAb- ctrl	0.67043	0.862566	1	siNTAb- ctrl	1	1	1	siNTAb- ctrl	1	1	1
siNTRAD51-ctrl	0.0178064	0.0183608	0.0266586	siNTRAD51-ctrl	0.667944	0.688738	1	siNTRAD51-ctrl	0.996292	0.798476	1	siNTRAD51-ctrl	1	1	1
siNTAb- w30	0.00882158	0.0117866	0.018726	siNTAb- w30	0.471087	0.629425	1	siNTAb- w30	1	1	1	siNTAb- w30	1	1	1
siNTRAD51-w30	0.0171617	0.0220618	0.0260326	siNTRAD51-w30	0.659239	0.84747	1	siNTRAD51-w30	1.3994	1.34642	1	siNTRAD51-w30	1.40461	1.68624	1
siNTAb- w60	0.0060902	0.00653009	0.011718	siNTAb- w60	0.519731	0.557271	1	siNTAb- w60	1	1	1	siNTAb- w60	1	1	1
siNTRAD51-w60	0.0159874	0.017805	0.0249157	siNTRAD51-w60	0.64166	0.714611	1	siNTRAD51-w60	1.2346	1.28234	1	siNTRAD51-w60	1.2392	1.60599	1
siArp8Ab- ctrl	0.00903741	0.0092544	0.011935	siArp8Ab- ctrl	0.757217	0.775398	1	siArp8Ab- ctrl	1	1	1	siArp8Ab- ctrl	1	1	1
siArp8RAD51-ctrl	0.0195822	0.0210285	0.0246616	siArp8RAD51-ctrl	0.794038	0.852681	1	siArp8RAD51-ctrl	1.04863	1.09967	1	siArp8RAD51-ctrl	1	1	1
siArp8Ab- w30	0.0155944	0.0189194	0.0243061	siArp8Ab- w30	0.641584	0.778383	1	siArp8Ab- w30	1	1	1	siArp8Ab- w30	1	1	1
siArp8RAD51-w30	0.0383384	0.0398717	0.0488444	siArp8RAD51-w30	0.78491	0.8163	1	siArp8RAD51-w30	1.22339	1.04871	1	siArp8RAD51-w30	1.16666	0.953663	1
siArp8Ab- w60	0.0102339	0.0107688	0.0122986	siArp8Ab- w60	0.832122	0.875608	1	siArp8Ab- w60	1	1	1	siArp8Ab- w60	1	1	1
sArp8RAD51-w60	0.0336707	0.0238187	0.0275175	sArp8RAD51-w60	1.22361	0.865584	1	sArp8RAD51-w60	1.47047	0.988552	1	sArp8RAD51-w60	1.40228	0.898955	1
3#	bt56	t56	GAPDH		bt56	t56	GAPDH		bt56	t56	GAPDH		bt56	t56	GAPDH
siNTAb- ctrl	0.0110954	0.00834579	0.0113355	siNTAb- ctrl	0.978814	0.73625	1	siNTAb- ctrl	1	1	1	siNTAb- ctrl	1	1	1
siNTRAD51-ctrl	0.0163138	0.00887174	0.0173504	siNTRAD51-ctrl	0.940252	0.511326	1	siNTRAD51-ctrl	0.960604	0.694501	1	siNTRAD51-ctrl	1	1	1
siNTAb- w30	0.00873382	0.00599459	0.0125938	siNTAb- w30	0.6935	0.475994	1	siNTAb- w30	1	1	1	siNTAb- w30	1	1	1
siNTRAD51-w30	0.0250017	0.0177813	0.0340483	siNTRAD51-w30	0.7343	0.522238	1	siNTRAD51-w30	1.05883	1.09715	1	siNTRAD51-w30	1.10226	1.57977	1
siNTAb- w60	0.00789835	0.0056717	0.0136979	siNTAb- w60	0.576612	0.414057	1	siNTAb- w60	1	1	1	siNTAb- w60	1	1	1
siNTRAD51-w60	0.029453	0.0132094	0.032304	siNTRAD51-w60	0.911745	0.40891	1	siNTRAD51-w60	1.58121	0.987569	1	siNTRAD51-w60	1.64606	1.42198	1
siArp8Ab- ctrl	0.0144726	0.00813171	0.0186878	siArp8Ab- ctrl	0.774443	0.435134	1	siArp8Ab- ctrl	1	1	1	siArp8Ab- ctrl	1	1	1
siArp8RAD51-ctrl	0.0237554	0.0116906	0.0280711	siArp8RAD51-ctrl	0.84626	0.416466	1	siArp8RAD51-ctrl	1.09273	0.957098	1	siArp8RAD51-ctrl	1	1	1
siArp8Ab- w30	0.00786282	0.00787411	0.0133134	siArp8Ab- w30	0.590594	0.591442	1	siArp8Ab- w30	1	1	1	siArp8Ab- w30	1	1	1
siArp8RAD51-w30	0.0246976	0.015297	0.0350365	siArp8RAD51-w30	0.704909	0.436602	1	siArp8RAD51-w30	1.19356	0.738198	1	siArp8RAD51-w30	1.09227	0.771288	1
siArp8Ab- w60	0.00872756	0.00608824	0.0123251	siArp8Ab- w60	0.708112	0.49397	1	siArp8Ab- w60	1	1	1	siArp8Ab- w60	1	1	1
sArp8RAD51-w60	0.0188669	0.0143125	0.0284857	sArp8RAD51-w60	0.662331	0.502445	1	sArp8RAD51-w60	0.935349	1.01716	1	sArp8RAD51-w60	0.855971	1.06275	1
4#	bt56	t56	GAPDH		bt56	t56	GAPDH		bt56	t56	GAPDH		bt56	t56	GAPDH
siNTAb- ctrl	0.0142619	0.0178255	0.0120399	siNTAb- ctrl	1.18455	1.48054	1	siNTAb- ctrl	1	1	1	siNTAb- ctrl	1	1	1
siNTRAD51-ctrl	0.030354	0.0418859	0.0438182	siNTRAD51-ctrl	0.692725	0.955902	1	siNTRAD51-ctrl	0.584798	0.645646	1	siNTRAD51-ctrl	1	1	1
siNTAb- w30	0.0218808	0.0185348	0.0143092	siNTAb- w30	1.52914	1.2953	1	siNTAb- w30	1	1	1	siNTAb- w30	1	1	1
siNTRAD51-w30	0.0371473	0.0310249	0.0270473	siNTRAD51-w30	1.37342	1.14706	1	siNTRAD51-w30	0.898166	0.885555	1	siNTRAD51-w30	1.53586	1.37158	1
siNTAb- w60	0.0185321	0.0140149	0.0167885	siNTAb- w60	1.10386	0.834791	1	siNTAb- w60	1	1	1	siNTAb- w60	1	1	1
siNTRAD51-w60	0.0537374	0.0451277	0.039928	siNTRAD51-w60	1.34586	1.13023	1	siNTRAD51-w60	1.21923	1.3539	1	siNTRAD51-w60	2.08487	2.09698	1
siArp8Ab- ctrl	0.0146928	0.0179153	0.0141687	siArp8Ab- ctrl	1.03699	1.26443	1	siArp8Ab- ctrl	1	1	1	siArp8Ab- ctrl	1	1	1
siArp8RAD51-ctrl	0.0324552	0.0321394	0.0303888	siArp8RAD51-ctrl	1.068	1.05761	1	siArp8RAD51-ctrl	1.0299	0.836431	1	siArp8RAD51-ctrl	1	1	1
siArp8Ab- w30	0.0173716	0.018004	0.0150021	siArp8Ab- w30	1.15795	1.2001	1	siArp8Ab- w30	1	1	1	siArp8Ab- w30	1	1	1
siArp8RAD51-w30	0.0417947	0.0385955	0.0395701	siArp8RAD51-w30	1.05622	0.975368	1	siArp8RAD51-w30	0.912149	0.812738	1	siArp8RAD51-w30	0.885667	0.971673	1
siArp8Ab- w60	0.0149483	0.0145246	0.0132147	siArp8Ab- w60	1.13118	1.09913	1	siArp8Ab- w60	1	1	1	siArp8Ab- w60	1	1	1
sArp8RAD51-w60	0.238506	0.237696	0.217071	sArp8RAD51-w60	1.09875	1.09502	1	sArp8RAD51-w60	0.971328	0.996264	1	sArp8RAD51-w60	0.943128	1.19109	1
ave. of absolute values	bt56	t56	GAPDH
siNTAb- ctrl	0.0117594	0.0112219	0.011228
siNTRAD51-ctrl	0.0218815	0.0218997	0.0287642
siNTAb- w30	0.0129349	0.010685	0.0137135
siNTRAD51-w30	0.0284446	0.0225636	0.0288912
siNTAb- w60	0.0110681	0.00766703	0.0129501
siNTRAD51-w60	0.0325468	0.0248168	0.0292346
siArp8Ab- ctrl	0.0131045	0.0109818	0.0131313
siArp8RAD51-ctrl	0.0252134	0.0211962	0.0256772
siArp8Ab- w30	0.013637	0.0137036	0.0160624
siArp8RAD51-w30	0.0338313	0.0289146	0.0389162
siArp8Ab- w60	0.0130956	0.0107755	0.0123132
sArp8RAD51-w60	0.0809937	0.0754642	0.0754674
bt56	1#	2#	3#	4#	average	SD	SE					t56	1#	2#	3#	4#	average	SD	SE
siNTAb- ctrl	1	1	1	1	1	0	0					siNTAb- ctrl	1	1	1	1	1	0	0
siNTRAD51-ctrl	1	1	1	1	1	0	0					siNTRAD51-ctrl	1	1	1	1	1	0	0
siNTAb- 0.5h	1	1	1	1	1	0	0		t-test			siNTAb- 0.5h	1	1	1	1	1	0	0		t-test
									siNTvssiARP8												siNTvssiARP8
siNTRAD51-0.5h	1.70278	1.40461	1.10226	1.53586	1.43638	0.253977	0.126988		0.0441638			siNTRAD51-0.5h	1.26971	1.68624	1.57977	1.37158	1.47682	0.190109	0.0950546		0.00144319
siNTAb- 1h	1	1	1	1	1	0	0					siNTAb- 1h	1	1	1	1	1	0	0
siNTRAD51-1h	2.39725	1.2392	1.64606	2.08487	1.84184	0.506311	0.253155		0.0307811			siNTRAD51-1h	3.26698	1.60599	1.42198	2.09698	2.09798	0.82978	0.41489		0.0437425
siArp8Ab- ctrl	1	1	1	1	1	0	0					siArp8Ab- ctrl	1	1	1	1	1	0	0
siArp8RAD51-ctrl	1	1	1	1	1	0	0					siArp8RAD51-ctrl	1	1	1	1	1	0	0
siArp8Ab- 0.5h	1	1	1	1	1	0	0					siArp8Ab- 0.5h	1	1	1	1	1	0	0
siArp8RAD51-0.5h	1.15267	1.16666	1.09227	0.885667	1.07432	0.129843	0.0649213					siArp8RAD51-0.5h	0.865015	0.953663	0.771288	0.971673	0.89041	0.0920863	0.0460431
siArp8Ab- 1h	1	1	1	1	1	0	0					siArp8Ab- 1h	1	1	1	1	1	0	0
sArp8RAD51-1h	1.01519	1.40228	0.855971	0.943128	1.05414	0.241049	0.120525					sArp8RAD51-1h	0.965164	0.898955	1.06275	1.19109	1.02949	0.127014	0.0635071
	average			SE
	bt56	t56	GAPDH	bt56	t56	GAPDH
siNTAb- ctrl	1	1	1	0	0	0
siNTRAD51-ctrl	1	1	1	0	0	0
siNTAb- 0.5h	1	1	1	0	0	0
siNT8RAD51-0.5h	1.43638	1.47682	1	0.126988	0.0950546	0
siNTAb- 1h	1	1	1	0		0
siNT8RAD51-1h	1.84184	2.09798	1	0.253155	0.41489	0
siArp8Ab- ctrl	1	1	1	0	0	0
siArp8RAD51-ctrl	1	1	1	0	0	0
siArp8Ab- 0.5h	1	1	1	0	0	0
sArp8RAD51-0.5h	1.07432	0.89041	1	0.0649213	0.0460431	0
siArp8Ab- 1h	1	1	1	0		0
sArp8RAD51-1h	1.05414	1.02949	1	0.120525	0.0635071	0
