# Supplementary material for: Distinct roles of ATM and ATR in the regulation of ARP8 phosphorylation to prevent chromosome translocations
Source: eLife. 2018 May 8;7:e32222. doi: 10.7554/eLife.32222 (PMC5953535; doi:10.7554/eLife.32222)
Supplement: Figure 5—source data 1. [file elife-32222-fig5-data1.xlsx]

## Sheet: Figure 5B
FISH anlysis of siARP8 knock BIVA/11-4 cells using probe from Zeiss
Figure 5B
		number		percent		SD		SE					Z-test
	FISH	ctrl	Etp	ctrl	Etp	ctrl	Etp	ctrl	Etp	ctrl	Etp			BIVAsiNT-Etp/siArp8Etp			trials		positive
BIVA-siNT	1	19/2320(0.8%)	73/2309(3.2%)	0.8	3.2	0.25	0.34641	0.125	0.173205	2320	2309					n=	9280	x=	306	0.0329741
	2	24/2288(1.0%)	68/2298(3.0%)	1	3					2288	2298					m=	9246	y=	232	0.0250919
	3	33/2314(1.4%)	89/2315(3.8%)	1.4	3.8					2314	2315
	4	26/2305(1.1%)	76/2358(3.2%)	1.1	3.2					2305	2358								dp=dy-dx=	-0.00788221
	total	102	306	1.075	3.3				total	9227	9280
																			vp=	6.0818e-06
						SD		SE
				ctrl	Etp	ctrl	Etp	ctrl	Etp
BIVA-siArp8	1	24/2301(1.0%)	45/2276(2.0%)	1	2	0.35	0.707107	0.175	0.353553	2301	2276								z=	-3.19618
	2	39/2212(1.8%)	81/2310(3.5%)	1.8	3.5					2212	2310								|z|=	3.19618
	3	36/2317(1.6%)	59/2339(2.5%)	1.6	2.5					2317	2339
	4	29/2303(1.3%)	47/2321(2.0%)	1.3	2					2303	2321
	total	128	232	1.425	2.5				total	9133	9246						BIVAsiNTiVP+/BIVAsiArp8iVP+		p=	0.000696294
						SD		SE
				ctrl	Etp	ctrl	Etp	ctrl	Etp					11-4siNT-Etp/siArp8Etp			trials		positive
11-4-siNT	1	24/2356(1.0%)	68/2259(3.0%)	1	3	0.34641	0.443471	0.173205	0.221736	2356	2259					n=	9176	x=	230	0.0250654
	2	24/2288(1.0%)	61/2281(2.8%)	1	2.8					2288	2281					m=	9168	y=	310	0.0338133
	3	37/2308(1.6%)	55/2313(2.4%)	1.6	2.4					2308	2313
	4	19/2358(0.8%)	46/2323(2.0%)	0.8	2					2358	2323								dp=dy-dx=	0.00874788
	total	104	230	1.1	2.55				total	9310	9176
						SD		SE											vp=	6.22663e-06
				ctrl	Etp	ctrl	Etp	ctrl	Etp
11-4+siArp8	1	21/2315(0.9%)	92/2207(4.2%)	0.9	4.2	0.15	0.812404	0.075	0.406202	2315	2207
	2	21/2268(0.9%)	91/2299(4.0%)	0.9	4					2268	2299								z=	3.50571
	3	26/2352(1.1%)	63/2304(2.7%)	1.1	2.7					2352	2304								|z|=	3.50571
	4	27/2301(1.2%)	64/2358(2.7%)	1.2	2.7					2301	2358
	total	95	310	1.025	3.4				total	9236	9168
																	11-4siNTiVP+11-4siArp8iVP+		p=	0.000227695
														BIVAsiNT-Etp/11-4siNTEtp			trials		positive
ave	ctrl	Etp														n=	9280	x=	306	0.0329741
BIVA-siNT	1.075	3.3														m=	9176	y=	230	0.0250654
BIVA-siArp8	1.425	2.5
11-4siNT	1.1	2.55																	dp=dy-dx=	-0.00790875
11-4siArp8	1.025	3.4
SE	0.125	0.173205
	0.175	0.353553																	vp=	6.09924e-06
	0.173205	0.221736
	0.075	0.406202
																			z=	-3.20236
																			|z|=	3.20236
																			p=	0.000681534

## Sheet: Figure 5C
FISH anlysis of WT and S412D ARP8 expressing BIVA cells using probe from Zeiss
Figure 5C
						Z-test
	FISH	ctrl	Etp
BIVA siArp+WT	1	18/2303(0.8%)	84/2303(3.6%)	6916	6927	BIVAwt-Etp/BIVASDEtp			trials		positive
	2	32/2306(1.4%)	81/2301(3.5%)					n=	6927	x=	238	0.0343583
	3	20/2307(0.9%)	73/2323(3.1%)					m=	6952	y=	157	0.0225834
		70/6916(1.0%)	238/6927(3.4%)								dp=dy-dx=	-0.0117749
BIVA siArp+SD	1	26/2304(1.1%)	59/2307(2.6%)	6928	6952
	2	24/2313(1.0%)	57/2335(2.4%)								vp=	7.96475e-06
	3	15/2311(0.6%)	41/2310(1.8%)
		65/6928(0.9%)	157/6952(2.3%)								z=	-4.17225
											|z|=	4.17225
			ctrl	Etp
	BIVAsiArp8-WT	1	0.781589	3.64742					BIVAwt-Etp/BIVASDEtp		p=	1.50804e-05
		2	1.38768	3.52021
		3	0.866927	3.14249
		ave	1.01207	3.4367
		SD	0.328081	0.262617
		SE	0.189418	0.151622
			0.328081
	BIVAsiArp8-SD	1	1.12847	2.55743
		2	1.03761	2.44111
		3	0.64907	1.77489
		ave	0.938385	2.25781
		SD	0.25464	0.422247
		SE	0.147016	0.243784
			ctrl	Etp
		BIVAsiArp8-WT	1.01207	3.4367
		BIVAsiArp8-SD	0.938385	2.25781
		SE	0.189418	0.151622
			0.147016	0.243784

## Sheet: Figure 5D
FISH anlysis of WT and SA ARP8 expressing 11-4 cells using probe from Zeiss
11-4 siArp8+WT	1	24/2303(1.0%)	39/1085(3.6%)
	2	15/2308(0.6%)	62/2313(2.7%)
	3	14/2308(0.6%)	40/2312(1.7%)
						Z-test
		53/6919(0.8%)	141/5710(2.5%)
						11-4#wt-Etp/11-4#SA-Etp			trials		positive
11-4 siArp8+SA	1	16/2317(0.7%)	116/2301(5.0%)	6932	6917			n=	5710	x=	141	0.0246935
	2	25/2303(1.1%)	104/2308(4.5%)					m=	6917	y=	308	0.044528
	3	9/2312(0.4%)	88/2308(3.8%)
											dp=dy-dx=	0.0198345
		50/6932(0.7%)	308/6917(4.5%)
	ctrl	Etp									vp=	1.03686e-05
11-4#siArp8-WT	1.04212	3.59447
	0.649913	2.6805
	0.606586	1.7301									z=	6.1597
ave	0.766206	2.66836									|z|=	6.1597
SD	0.239928	0.932242
SE	0.138522	0.53823
									11-4#wt-Etp/11-4#SA-Etp		p=	3.64422e-10
11-4#siArp8-SA	0.690548	5.04129
	1.08554	4.50607
	0.389273	3.81282
ave	0.721787	4.45339
SD	0.349183	0.615922
SE	0.201601	0.355603
	ctrl	Etp
wt	0.766206	2.66836
SA	0.721787	4.45339
SE	0.138522	0.53823
	0.201601	0.355603

## Sheet: Fig.5E
FISH analysis of ATMi treated S412A cells
	1#			2#			3#
	total	split	%	total	split	%	total	split	%		total	total	% AVE
SA-ctrl	1877	19	1.01225	1929	3	0.155521	1935	3	0.155039	SA-ctrl	5741	25	0.440938
SA-Etp	1654	97	5.86457	1948	69	3.54209	1893	47	2.48283	SA-Etp	5495	213	3.96317
SA ATMI-ctrl	1867	12	0.642742	1977	3	0.151745	1968	1	0.050813	SA ATMI-ctrl	5812	16	0.281767
SAATMi-Etp	1877	72	3.83591	1909	65	3.40492	1840	52	2.82609	SAATMi-Etp	5626	189	3.35564
Ave %	ctrl	Etp	SD	ctrl	Etp	SE	ctrl	Etp
S412A	0.440938	3.96317	S412A	0.494774	1.72974	S412A	0.285658	0.998668
S412A/ATMi	0.281767	3.35564	S412A/ATMi	0.316661	0.506711	S412A/ATMi	0.182824	0.29255
							Z-test
							11-4Etp/ATMiEtp			trials		positive
									n=	5495	x=	213	0.0387625
									m=	5626	y=	189	0.033594
												dp=dy-dx=	-0.00516848
												vp=	1.25513e-05
												z=	-1.45888
												|z|=	1.45888
										11-4Etp/ATMiEtp		p=	0.0722996
