# Supplementary material for: Distinct roles of ATM and ATR in the regulation of ARP8 phosphorylation to prevent chromosome translocations
Source: eLife. 2018 May 8;7:e32222. doi: 10.7554/eLife.32222 (PMC5953535; doi:10.7554/eLife.32222)
Supplement: Figure 5—source data 2. [file elife-32222-fig5-data2.xlsx]

## Sheet: Fig. 5-Supp.1A
FISH analysis using vysis' probe
number			ctrl	Etp		BIVA siNT-Etp/siArp8-Etp			trials		positive
BIVA	siNT	1st	1/200(0.5%)	6/200(3.0%)				n=	600	x=	16	0.0266667
		2nd	2/200(1.0%)	5/200(2.5%)				m=	600	y=	7	0.0116667
		3rd	2/200(1.0%)	5/200(2.5%)
											dp=dy-dx=	-0.015
	siArp8	1st	2/200(1.0%)	3/200(1.5%)
		2nd	0/200(0.0%)	2/200(1.0%)							vp=	6.24769e-05
		3rd	1/200(0.5%)	2/200(1.0%)
											z=	-1.89772
11-4*	siNT	1st	1/200(0.5%)	5/200(2.5%)							|z|=	1.89772
		2nd	1/200(0.5%)	3/200(1.5%)
		3rd	1/200(0.5%)	3/200(1.5%)
								BIVA siNT-Etp/siArp8-Etp	VPBIVAsiNT/siArp8		p=	0.0288666
	siArp8	1st	0/200(0.0%)	5/200(2.5%)
		2nd	1/200(0.5%)	5/200(2.5%)
		3rd	1/200(0.5%)	6/200(3.0%)		11-4 siNT-Etp/siArp8-Etp			trials		positive
								n=	600	x=	11	0.0183333
								m=	600	y=	16	0.0266667
percent			ctrl	Etp							dp=dy-dx=	0.00833333
BIVA	siNT	1st	0.5	3
		2nd	1	2.5
		3rd	1	2.5							vp=	7.32546e-05
		average	0.833333	2.66667
		SD	0.288675	0.288675
		SE	0.166667	0.166667							z=	0.973646
	siArp8	1st	1	1.5							|z|=	0.973646
		2nd	0	1
		3rd	0.5	1
		average	0.5	1.16667				BIVA siNT-Etp/siArp8-Etp	VPBIVAsiNT/siArp8		p=	0.165116
		SD	0.5	0.288675
		SE	0.288675	0.166667
11-4*	siNT	1st	0.5	2.5
		2nd	0.5	1.5
		3rd	0.5	1.5
		average	0.5	1.83333
		SD	0	0.57735
		SE	0	0.333333
	siArp8	1st	0	2.5
		2nd	0.5	2.5
		3rd	0.5	3
		average	0.333333	2.66667
		SD	0.288675	0.288675
		SE	0.166667	0.166667
		ctrl	Etp
average	BIVA siNT	0.833333	2.66667
	BIVA siArp8	0.5	1.16667
	11-#4 siNT	0.5	1.83333
	11-4# siArp8	0.333333	2.66667
SE	BIVA siNT	0.166667	0.166667
	BIVA siArp8	0.288675	0.166667
	11-#4 siNT	0	0.333333
	11-4# siArp8	0.166667	0.166667

## Sheet: Fig.5-Supp.1B
					Z-test
	ctrl	Etp					trials		positive
Nalm6 ARP8wt-1	1/200(0.5%)	0/200（0.0%)			wt-Etpt/KO-EtpP-	n=	800	x=	4	0.005
Nalm6 ARP8wt-2	1/200(0.5%)	1/200（0.5%)				m=	800	y=	16	0.02
Nalm6 ARP8wt-3	0/200(0.0%)	2/200（1.0%)
Nalm6 ARP8wt-4	1/200(0.5%)	1/200(0.5%)							dp=dy-dx=	0.015
Ave	3/800(0.4%)	4/800(0.5%)
									vp=	3.07187e-05
Nalm6 ARP8 KO-1	2/200(1.0%)	4/200(2.0%)
Nalm6ARP8 KO-2	0/200(0.0%)	4/200(2.0%)
Nalm6 ARP8 KO-3	1/200(0.5%)	5/200(2.5%)							z=	2.70638
Nalm6 ARP8 KO-4	1/200(0.5%)	3/200(1.5%)							|z|=	2.70638
Ave	4/800(0.5%)	16/800(2.0%)
	ctrl	Etp					wt-Etpt/KO-Etp		p=	0.00340101
ARP8wt	0.4	0.5
ARP8KO	0.5	2
	ctrl	Etp
Nalm6 ARP8wt-1	0.5	0
Nalm6 ARP8wt-2	0.5	0.5
Nalm6 ARP8wt-3	0	1
Nalm6 ARP8w-4	0.5	0.5
SD	0.25	0.408248
SE	0.125	0.204124
Nalm6 ARP8 KO-1	1	2
Nalm6ARP8 KO-2	0	2
Nalm6 ARP8 KO-3	0.5	2.5
Nalm6 ARP8 KO-4	0.5	1.5
SD	0.408248	0.408248
SE	0.204124	0.204124
