# Supplementary material for: Distinct roles of ATM and ATR in the regulation of ARP8 phosphorylation to prevent chromosome translocations
Source: eLife. 2018 May 8;7:e32222. doi: 10.7554/eLife.32222 (PMC5953535; doi:10.7554/eLife.32222)
Supplement: Figure 6—source data 1. [file elife-32222-fig6-data1.xlsx]

## Sheet: Figure 6A
ChIP analysis RAD51 enrichment using ATMi, ATRi or conbination treated 11-4 cells
2018032911-4	b56	t56	GAPDH		b56	t56	GAPDH		b56	t56	GAPDH		b56	t56	GAPDH
ctrlAb-	0.00358416	0.0025503	0.00240713	ctrlAb-	1.48897	1.05947	1	ctrlAb-	1	1	1	ctrlAb-	1	1	1
ctlRAD51	0.00545976	0.00364823	0.00421896	ctlRAD51	1.2941	0.864724	1	ctlRAD51	0.869123	0.816182	1	ctlRAD51	1	1	1
1hAb-	0.00343436	0.00159155	0.00304814	1hAb-	1.12671	0.522136	1	1hAb-	1	1	1	1hAb-	1	1	1
1hRAD51	0.00479768	0.00315678	0.00531708	1hRAD51	0.902315	0.593707	1	1hRAD51	0.800843	1.13707	1	1hRAD51	0.921438	1.39316	1
2hAb-	0.00455039	0.00386416	0.00398172	2hAb-	1.14282	0.970475	1	2hAb-	1	1	1	2hAb-	1	1	1
2hRAD51	0.00853348	0.00688476	0.00815451	2hRAD51	1.04647	0.844289	1	2hRAD51	0.915693	0.869975	1	2hRAD51	1.05358	1.06591	1
ATMi-ctrlAb-	0.00399809	0.00168699	0.00256485	ATMi-ctrlAb-	1.5588	0.657737	1	ATMi-ctrlAb-	1	1	1	ATMi-ctrlAb-	1	1	1
ATMictlRAD51	0.00653465	0.00408224	0.00451541	ATMictlRAD51	1.44719	0.904068	1	ATMictlRAD51	0.928398	1.37451	1	ATMictlRAD51	1	1	1
ATMi1hAb-	0.00557486	0.00337154	0.00504411	ATMi1hAb-	1.10522	0.668411	1	ATMi1hAb-	1	1	1	ATMi1hAb-	1	1	1
ATMi1hRAD51	0.00636816	0.00431875	0.0040047	ATMi1hRAD51	1.59017	1.07842	1	ATMi1hRAD51	1.43878	1.61341	1	ATMi1hRAD51	1.54974	1.17381	1
ATMi2hAb-	0.00261482	0.00126662	0.00318276	ATMi2hAb-	0.821558	0.397961	1	ATMi2hAb-	1	1	1	ATMi2hAb-	1	1	1
ATMi2hRAD51	0.00927036	0.00518458	0.00541775	ATMi2hRAD51	1.71111	0.956963	1	ATMi2hRAD51	2.08276	2.40466	1	ATMi2hRAD51	2.24339	1.74947	1
ATRi-ctrlAb-	0.00233762	0.0020169	0.00212002	ATRi-ctrlAb-	1.10264	0.951358	1	ATRi-ctrlAb-	1	1	1	ATRi-ctrlAb-	1	1	1
ATRictlRAD51	0.00506075	0.00363423	0.00334098	ATRictlRAD51	1.51475	1.08778	1	ATRictlRAD51	1.37375	1.14339	1	ATRictlRAD51	1	1	1
ATRi1hAb-	0.00404056	0.00311134	0.00382463	ATRi1hAb-	1.05646	0.8135	1	ATRi1hAb-	1	1	1	ATRi1hAb-	1	1	1
ATRi1hRAD51	0.00461505	0.0038005	0.00604243	ATRi1hRAD51	0.763774	0.628968	1	ATRi1hRAD51	0.722958	0.773163	1	ATRi1hRAD51	0.526267	0.676201	1
ATRi2hAb-	0.00324495	0.00237843	0.0033552	ATRi2hAb-	0.96714	0.708878	1	ATRi2hAb-	1	1	1	ATRi2hAb-	1	1	1
ATRi2hRAD51	0.00630401	0.00478184	0.00654541	ATRi2hRAD51	0.96312	0.730564	1	ATRi2hRAD51	0.995844	1.03059	1	ATRi2hRAD51	0.72491	0.901345	1
combi-ctrlAb-	0.00338376	0.00179544	0.0022323	combi-ctrlAb-	1.51582	0.804302	1	combi-ctrlAb-	1	1	1	combi-ctrlAb-	1	1	1
combi-ctlRAD51	0.00574168	0.00330024	0.00394418	combi-ctlRAD51	1.45574	0.836737	1	combi-ctlRAD51	0.960362	1.04033	1	combi-ctlRAD51	1	1	1
combi-1hAb-	0.00536672	0.00359116	0.0047893	combi-1hAb-	1.12056	0.749829	1	combi-1hAb-	1	1	1	combi-1hAb-	1	1	1
combi-1hRAD51	0.00752953	0.0047377	0.00653931	combi-1hRAD51	1.15143	0.724496	1	combi-1hRAD51	1.02754	0.966215	1	combi-1hRAD51	1.06995	0.928761	1
combi-2hAb-	0.00452867	0.00272899	0.00374811	combi-2hAb-	1.20826	0.728099	1	combi-2hAb-	1	1	1	combi-2hAb-	1	1	1
combi-2hRAD51	0.00429494	0.00299092	0.00362732	combi-2hRAD51	1.18405	0.824554	1	combi-2hRAD51	0.979967	1.13248	1	combi-2hRAD51	1.02041	1.08858	1
20180324	b56	t56	GAPDH		b56	t56	GAPDH		b56	t56	GAPDH		b56	t56	GAPDH
ctrlAb-	0.00470741	0.00214028	0.00171836	ctrlAb-	2.73948	1.24554	1	ctrlAb-	1	1	1	ctrlAb-	1	1	1
ctlRAD51	0.0113538	0.00438722	0.00445928	ctlRAD51	2.54611	0.98384	1	ctlRAD51	0.929412	0.789893	1	ctlRAD51	1	1	1
1hAb-	0.00516348	0.00220055	0.00242352	1hAb-	2.13057	0.907997	1	1hAb-	1	1	1	1hAb-	1	1	1
1hRAD51	0.0133587	0.0080817	0.0116443	1hRAD51	1.14723	0.694049	1	1hRAD51	0.538463	0.764374	1	1hRAD51	0.579359	0.967694	1
2hAb-	0.0024357	0.00132767	0.00186351	2hAb-	1.30705	0.712455	1	2hAb-	1	1	1	2hAb-	1	1	1
2hRAD51	0.00390196	0.00452737	0.00702983	2hRAD51	0.555058	0.644023	1	2hRAD51	0.424666	0.903949	1	2hRAD51	0.456919	1.14439	1
ATMi-ctrlAb-	0.00011688	0.00217847	0.00178616	ATMi-ctrlAb-	0.0654366	1.21964	1	ATMi-ctrlAb-	1	1	1	ATMi-ctrlAb-	1	1	1
ATMictlRAD51	0.000105705	0.00536504	0.00494091	ATMictlRAD51	0.0213938	1.08584	1	ATMictlRAD51	0.326939	0.890295	1	ATMictlRAD51	1	1	1
ATMi1hAb-	7.93396e-05	0.00174222	0.00157886	ATMi1hAb-	0.0502513	1.10347	1	ATMi1hAb-	1	1	1	ATMi1hAb-	1	1	1
ATMi1hRAD51	9.27027e-05	0.00562642	0.00754948	ATMi1hRAD51	0.0122793	0.745273	1	ATMi1hRAD51	0.244359	0.675389	1	ATMi1hRAD51	0.747415	0.758612	1
ATMi2hAb-	0.00200173	0.00191727	0.00206681	ATMi2hAb-	0.968509	0.927647	1	ATMi2hAb-	1	1	1	ATMi2hAb-	1	1	1
ATMi2hRAD51	0.00607694	0.00703905	0.00725209	ATMi2hRAD51	0.837958	0.970624	1	ATMi2hRAD51	0.865204	1.04633	1	ATMi2hRAD51	2.64638	1.17526	1
ATRi-ctrlAb-	0.0028211	0.00219332	0.00156667	ATRi-ctrlAb-	1.8007	1.39999	1	ATRi-ctrlAb-	1	1	1	ATRi-ctrlAb-	1	1	1
ATRictlRAD51	0.00675846	0.00523	0.0045892	ATRictlRAD51	1.47269	1.13963	1	ATRictlRAD51	0.817841	0.81403	1	ATRictlRAD51	1	1	1
ATRi1hAb-	0.00325242	0.00203739	0.00216366	ATRi1hAb-	1.5032	0.941639	1	ATRi1hAb-	1	1	1	ATRi1hAb-	1	1	1
ATRi1hRAD51	0.00622026	0.00546436	0.00945289	ATRi1hRAD51	0.658027	0.578063	1	ATRi1hRAD51	0.43775	0.61389	1	ATRi1hRAD51	0.53525	0.754137	1
ATRi2hAb-	0.00363804	0.00373577	0.00388283	ATRi2hAb-	0.936954	0.962126	1	ATRi2hAb-	1	1	1	ATRi2hAb-	1	1	1
ATRi2hRAD51	0.0054527	0.0060915	0.0070424	ATRi2hRAD51	0.774267	0.864974	1	ATRi2hRAD51	0.826366	0.899024	1	ATRi2hRAD51	1.01042	1.10441	1
combi-ctrlAb-	0.00282874	0.0026456	0.00193733	combi-ctrlAb-	1.46012	1.36559	1	combi-ctrlAb-	1	1	1	combi-ctrlAb-	1	1	1
combi-ctlRAD51	0.00619345	0.00530558	0.00493023	combi-ctlRAD51	1.25622	1.07613	1	combi-ctlRAD51	0.860353	0.788037	1	combi-ctlRAD51	1	1	1
combi-1hAb-	0.0031725	0.00278387	0.00275043	combi-1hAb-	1.15345	1.01216	1	combi-1hAb-	1	1	1	combi-1hAb-	1	1	1
combi-1hRAD51	0.00613087	0.00624784	0.00600344	combi-1hRAD51	1.02123	1.04071	1	combi-1hRAD51	0.885364	1.02821	1	combi-1hRAD51	1.02907	1.30477	1
combi-2hAb-	0.0027213	0.00228808	0.00296751	combi-2hAb-	0.917032	0.771044	1	combi-2hAb-	1	1	1	combi-2hAb-	1	1	1
combi-2hRAD51	0.00369463	0.00370796	0.00409359	combi-2hRAD51	0.90254	0.905798	1	combi-2hRAD51	0.984197	1.17477	1	combi-2hRAD51	1.14395	1.49075	1
11-4 0319	b56	t56	GAPDH		b56	t56	GAPDH		b56	t56	GAPDH		b56	t56	GAPDH
ctrlAb-	0.0109051	0.0147146	0.0102193	ctrlAb-	1.06711	1.43988	1	ctrlAb-	1	1	1	ctrlAb-	1	1	1
ctlRAD51	0.0251749	0.028582	0.0145692	ctlRAD51	1.72795	1.9618	1	ctlRAD51	1.61929	1.36248	1	ctlRAD51	1	1	1
1hAb-	0.0136253	0.0143138	0.0122495	1hAb-	1.11232	1.16852	1	1hAb-	1	1	1	1hAb-	1	1	1
1hRAD51	0.0273952	0.0285535	0.019817	1hRAD51	1.38241	1.44086	1	1hRAD51	1.24282	1.23306	1	1hRAD51	0.767509	0.905015	1
2hAb-	0.0231942	0.0314079	0.0166448	2hAb-	1.39348	1.88695	1	2hAb-	1	1	1	2hAb-	1	1	1
2hRAD51	0.0529098	0.0760822	0.0276264	2hRAD51	1.91519	2.75397	1	2hRAD51	1.37439	1.45948	1	2hRAD51	0.848766	1.0712	1
ATMi-ctrlAb-	0.0143185	0.019082	0.0111143	ATMi-ctrlAb-	1.28829	1.71689	1	ATMi-ctrlAb-	1	1	1	ATMi-ctrlAb-	1	1	1
ATMictlRAD51	0.0331348	0.0387681	0.0176501	ATMictlRAD51	1.87731	2.19648	1	ATMictlRAD51	1.45722	1.27934	1	ATMictlRAD51	1	1	1
ATMi1hAb-	0.0235816	0.022816	0.0171873	ATMi1hAb-	1.37204	1.32749	1	ATMi1hAb-	1	1	1	ATMi1hAb-	1	1	1
ATMi1hRAD51	0.0507839	0.0669647	0.0230938	ATMi1hRAD51	2.19903	2.89968	1	ATMi1hRAD51	1.60275	2.18433	1	ATMi1hRAD51	1.09987	1.70739	1
ATMi2hAb-	0.0175785	0.0226717	0.0152427	ATMi2hAb-	1.15324	1.48738	1	ATMi2hAb-	1	1	1	ATMi2hAb-	1	1	1
ATMi2hRAD51	0.0422525	0.0514342	0.0192559	ATMi2hRAD51	2.19427	2.67109	1	ATMi2hRAD51	1.90269	1.79584	1	ATMi2hRAD51	1.3057	1.40372	1
ATRi-ctrlAb-	0.0110534	0.0148488	0.0101347	ATRi-ctrlAb-	1.09064	1.46514	1	ATRi-ctrlAb-	1	1	1	ATRi-ctrlAb-	1	1	1
ATRictlRAD51	0.0259608	0.0285746	0.0125255	ATRictlRAD51	2.07263	2.2813	1	ATRictlRAD51	1.90037	1.55705	1	ATRictlRAD51	1	1	1
ATRi1hAb-	0.0152803	0.0204409	0.0129925	ATRi1hAb-	1.17609	1.57329	1	ATRi1hAb-	1	1	1	ATRi1hAb-	1	1	1
ATRi1hRAD51	0.033518	0.0398464	0.0214572	ATRi1hRAD51	1.56209	1.85702	1	ATRi1hRAD51	1.3282	1.18034	1	ATRi1hRAD51	0.698917	0.758063	1
ATRi2hAb-	0.0180849	0.0185538	0.014186	ATRi2hAb-	1.27483	1.30789	1	ATRi2hAb-	1	1	1	ATRi2hAb-	1	1	1
ATRi2hRAD51	0.0352235	0.0446422	0.0184441	ATRi2hRAD51	1.90974	2.42041	1	ATRi2hRAD51	1.49803	1.85062	1	ATRi2hRAD51	0.788282	1.18854	1
combi-ctrlAb-	0.0141425	0.0161777	0.0091498	combi-ctrlAb-	1.54566	1.76809	1	combi-ctrlAb-	1	1	1	combi-ctrlAb-	1	1	1
combi-ctlRAD51	0.0342301	0.040624	0.0164322	combi-ctlRAD51	2.08311	2.47222	1	combi-ctlRAD51	1.34771	1.39824	1	combi-ctlRAD51	1	1	1
combi-1hAb-	0.0148852	0.0180072	0.0114828	combi-1hAb-	1.2963	1.56819	1	combi-1hAb-	1	1	1	combi-1hAb-	1	1	1
combi-1hRAD51	0.0337716	0.0340634	0.0169883	combi-1hRAD51	1.98793	2.00511	1	combi-1hRAD51	1.53354	1.27861	1	combi-1hRAD51	1.13788	0.914445	1
combi-2hAb-	0.0198607	0.0185123	0.0126454	combi-2hAb-	1.57058	1.46395	1	combi-2hAb-	1	1	1	combi-2hAb-	1	1	1
combi-2hRAD51	0.0375133	0.0507221	0.0206473	combi-2hRAD51	1.81686	2.4566	1	combi-2hRAD51	1.15681	1.67806	1	combi-2hRAD51	0.858349	1.20012	1
2018032911-4	b56	t56	GAPDH	2018032611-4	b56	t56	GAPDH	2018031911-4	b56	t56	GAPDH	ave	b56	t56	GAPDH	SD	b56	t56	GAPDH	SE	b56	t56	GAPDH
ctrlAb-	1	1	1	ctrlAb-	1	1	1	ctrlAb-	1	1	1	ctrlAb-	1	1	1	ctrlAb-	0	0	0	ctrlAb-	0	0	0
ctlRAD51	1	1	1	ctlRAD51	1	1	1	ctlRAD51	1	1	1	ctlRAD51	1	1	1	ctlRAD51	0	0	0	ctlRAD51	0	0	0
1hAb-	1	1	1	1hAb-	1	1	1	1hAb-	1	1	1	1hAb-	1	1	1	1hAb-	0	0	0	1hAb-	0	0	0
1hRAD51	0.921438	1.39316	1	1hRAD51	0.579359	0.967694	1	1hRAD51	0.767509	0.905015	1	1hRAD51	0.756102	1.08862	1	1hRAD51	0.171325	0.265592	0	1hRAD51	0.0989143	0.15334	0
2hAb-	1	1	1	2hAb-	1	1	1	2hAb-	1	1	1	2hAb-	1	1	1	2hAb-	0	0	0	2hAb-	0	0	0
2hRAD51	1.05358	1.06591	1	2hRAD51	0.456919	1.14439	1	2hRAD51	0.848766	1.0712	1	2hRAD51	0.786423	1.09383	1	2hRAD51	0.303178	0.0438669	0	2hRAD51	0.17504	0.0253265	0
ATMi-ctrlAb-	1	1	1	ATMi-ctrlAb-	1	1	1	ATMi-ctrlAb-	1	1	1	ATMi-ctrlAb-	1	1	1	ATMi-ctrlAb-	0	0	0	ATMi-ctrlAb-	0	0	0
ATMictlRAD51	1	1	1	ATMictlRAD51	1	1	1	ATMictlRAD51	1	1	1	ATMictlRAD51	1	1	1	ATMictlRAD51	0	0	0	ATMictlRAD51	0	0	0
ATMi1hAb-	1	1	1	ATMi1hAb-	1	1	1	ATMi1hAb-	1	1	1	ATMi1hAb-	1	1	1	ATMi1hAb-	0	0	0	ATMi1hAb-	0	0	0
ATMi1hRAD51	1.54974	1.17381	1	ATMi1hRAD51	0.747415	0.758612	1	ATMi1hRAD51	1.09987	1.70739	1	ATMi1hRAD51	1.13234	1.21327	1	ATMi1hRAD51	0.402149	0.475619	0	ATMi1hRAD51	0.232181	0.274599	0
ATMi2hAb-	1	1	1	ATMi2hAb-	1	1	1	ATMi2hAb-	1	1	1	ATMi2hAb-	1	1	1	ATMi2hAb-	0	0	0	ATMi2hAb-	0	0	0
ATMi2hRAD51	2.24339	1.74947	1	ATMi2hRAD51	2.64638	1.17526	1	ATMi2hRAD51	1.3057	1.40372	1	ATMi2hRAD51	2.06516	1.44282	1	ATMi2hRAD51	0.687879	0.289093	0	ATMi2hRAD51	0.397147	0.166908	0
ATRi-ctrlAb-	1	1	1	ATRi-ctrlAb-	1	1	1	ATRi-ctrlAb-	1	1	1	ATRi-ctrlAb-	1	1	1	ATRi-ctrlAb-	0	0	0	ATRi-ctrlAb-	0	0	0
ATRictlRAD51	1	1	1	ATRictlRAD51	1	1	1	ATRictlRAD51	1	1	1	ATRictlRAD51	1	1	1	ATRictlRAD51	0	0	0	ATRictlRAD51	0	0	0
ATRi1hAb-	1	1	1	ATRi1hAb-	1	1	1	ATRi1hAb-	1	1	1	ATRi1hAb-	1	1	1	ATRi1hAb-	0	0	0	ATRi1hAb-	0	0	0
ATRi1hRAD51	0.526267	0.676201	1	ATRi1hRAD51	0.53525	0.754137	1	ATRi1hRAD51	0.698917	0.758063	1	ATRi1hRAD51	0.586811	0.729467	1	ATRi1hRAD51	0.0971902	0.0461712	0	ATRi1hRAD51	0.0561128	0.026657	0
ATRi2hAb-	1	1	1	ATRi2hAb-	1	1	1	ATRi2hAb-	1	1	1	ATRi2hAb-	1	1	1	ATRi2hAb-	0	0	0	ATRi2hAb-	0	0	0
ATRi2hRAD51	0.72491	0.901345	1	ATRi2hRAD51	1.01042	1.10441	1	ATRi2hRAD51	0.788282	1.18854	1	ATRi2hRAD51	0.841205	1.06476	1	ATRi2hRAD51	0.149934	0.147643	0	ATRi2hRAD51	0.0865643	0.085242	0
combi-ctrlAb-	1	1	1	combi-ctrlAb-	1	1	1	combi-ctrlAb-	1	1	1	combi-ctrlAb-	1	1	1	combi-ctrlAb-	0	0	0	combi-ctrlAb-	0	0	0
combi-ctlRAD51	1	1	1	combi-ctlRAD51	1	1	1	combi-ctlRAD51	1	1	1	combi-ctlRAD51	1	1	1	combi-ctlRAD51	0	0	0	combi-ctlRAD51	0	0	0
combi-1hAb-	1	1	1	combi-1hAb-	1	1	1	combi-1hAb-	1	1	1	combi-1hAb-	1	1	1	combi-1hAb-	0	0	0	combi-1hAb-	0	0	0
combi-1hRAD51	1.06995	0.928761	1	combi-1hRAD51	1.02907	1.30477	1	combi-1hRAD51	1.13788	0.914445	1	combi-1hRAD51	1.07897	1.04933	1	combi-1hRAD51	0.0549636	0.221339	0	combi-1hRAD51	0.0317332	0.12779	0
combi-2hAb-	1	1	1	combi-2hAb-	1	1	1	combi-2hAb-	1	1	1	combi-2hAb-	1	1	1	combi-2hAb-	0	0	0	combi-2hAb-	0	0	0
combi-2hRAD51	1.02041	1.08858	1	combi-2hRAD51	1.14395	1.49075	1	combi-2hRAD51	0.858349	1.20012	1	combi-2hRAD51	1.00757	1.25982	1	combi-2hRAD51	0.143231	0.207627	0	combi-2hRAD51	0.0826945	0.119874	0
	b56	b56	b56								t56	t56	t56
ctrlAb-	1	1	1								1	1	1
ctlRAD51	1	1	1								1	1	1
1hAb-	1	1	1	TTEST							1	1	1	TTEST
1hRAD51	0.921438	0.579359	0.767509	0.21027	vs ATMi1h						1.39316	0.967694	0.905015	0.712102	vs ATMi1h
2hAb-	1	1	1								1	1	1
2hRAD51	1.05358	0.456919	0.848766	0.0421231	vs ATMi2h						1.06591	1.14439	1.0712	0.10757	vs ATMi2h
ATMi-ctrlAb-	1	1	1								1	1	1
ATMictlRAD51	1	1	1								1	1	1
ATMi1hAb-	1	1	1								1	1	1
ATMi1hRAD51	1.54974	0.747415	1.09987	0.0844278	vs ATRi1h						1.17381	0.758612	1.70739	0.154364	vs ATRi1h
ATMi2hAb-	1	1	1								1	1	1
ATMi2hRAD51	2.24339	2.64638	1.3057	0.0395051	vs ATRi2h						1.74947	1.17526	1.40372	0.113861	vs ATRi2h
ATRi-ctrlAb-	1	1	1								1	1	1
ATRictlRAD51	1	1	1								1	1	1
ATRi1hAb-	1	1	1								1	1	1
ATRi1hRAD51	0.526267	0.53525	0.698917	0.210812	vs 1h						0.676201	0.754137	0.758063	0.0822476	vs 1h
ATRi2hAb-	1	1	1								1	1	1
ATRi2hRAD51	0.72491	1.01042	0.788282	0.792974	vs 2h						0.901345	1.10441	1.18854	0.760132	vs 2h
combi-ctrlAb-	1	1	1								1	1	1
combi-ctlRAD51	1	1	1								1	1	1
combi-1hAb-	1	1	1								1	1	1
combi-1hRAD51	1.06995	1.02907	1.13788	0.830999	vs ATMi1h	0.0015809	vs ATRi1h				0.928761	1.30477	0.914445	0.617047	vs ATMi1h	0.0704254	vs ATRi1h
combi-2hAb-	1	1	1								1	1	1
combi-2hRAD51	1.02041	1.14395	0.858349	0.0596047	vs ATMi2h	0.236978	vs ATRi2h				1.08858	1.49075	1.20012	0.423504	vs ATMi2h	0.25547	vs ATRi2h

## Sheet: Figure 6B
FISH anlysis of ATMi, ATRi or combination treated 11-4 cells using probe from Zeiss
	positive number								total
11-4#	ctrl	VP	ATMi-ctrl	ATMi-VP	ATRi-ctrl	ATRi-VP	combi-ctrl	combi-VP	ctrl	VP	ATMi-ctrl	ATMi-VP	ATRi-ctrl	ATRi-VP	combi-ctrl	combi-VP
20180312	0	25	1	41	0	30	3	51	2008	2008	2011	2001	2004	2025	1996	2004
20180316	1	32	1	71	0	62	3	66	1993	1990	2014	2004	2008	2000	2002	2003
20180323	0	33	1	64	1	38	1	45	2003	1991	2000	2009	1987	1988	2000	1999
total	1	90	3	176	1	130	7	162	6004	5989	6025	6014	5999	6013	5998	6006
%	0	1.24502	0.0497265	2.04898	0	1.48148	0.150301	2.54491
	0.0501756	1.60804	0.0496524	3.54291	0	3.1	0.14985	3.29506
	0	1.65746	0.05	3.18566	0.0503271	1.91147	0.05	2.25113
ave	0.0167252	1.50351	0.049793	2.92585	0.0167757	2.16432	0.116717	2.69703
SD	0.0289689	0.225215	0.000183071	0.780122	0.0290564	0.838361	0.057779	0.538334
SE	0.0167252	0.130028	0.000105696	0.450404	0.0167757	0.484028	0.0333587	0.310808
									11-4-Etp/ATMi-Etp		trials		positive			11-4-Etp/ATRi-Etp		trials		positive
										n=	5989	x=	90	0.0150276			n=	5989	x=	90	0.0150276
										m=	6014	y=	176	0.029265			m=	6013	y=	130	0.0216198
													dp=dy-dx=	0.0142375						dp=dy-dx=	0.00659227
													vp=	7.19523e-06						vp=	5.98926e-06
													z=	5.30776						z=	2.6937
													|z|=	5.30776						|z|=	2.6937
											11-4-Etp/ATMi-Etp		p=	5.54902e-08				11-4-Etp/ATRi-Etp		p=	0.00353324
									11-4-Etp/combi-Etp		trials		positive			11-4-ATMi-Etp/ATRi-Etp		trials		positive
										n=	5989	x=	90	0.0150276			n=	6014	x=	176	0.029265
										m=	6006	y=	162	0.026973			m=	6013	y=	130	0.0216198
													dp=dy-dx=	0.0119455						dp=dy-dx=	-0.00764522
													vp=	6.84136e-06						vp=	8.24152e-06
													z=	4.56701						z=	-2.66309
													|z|=	4.56701						|z|=	2.66309
											11-4-Etp/ATMi-Etp		p=	2.47362e-06				11-4-Etp/ATMi-Etp		p=	0.00387129
									11-4-ATMi-Etp/combi-Etp		trials		positive			11-4-ATRi-Etp/combi-Etp		trials		positive
										n=	6014	x=	176	0.029265			n=	6013	x=	130	0.0216198
										m=	6006	y=	162	0.026973			m=	6006	y=	162	0.026973
													dp=dy-dx=	-0.00229202						dp=dy-dx=	0.0053532
													vp=	9.09362e-06						vp=	7.88766e-06
													z=	-0.760064						z=	1.90607
													|z|=	0.760064						|z|=	1.90607
											11-4-ATMi-Etp/combi-Etp		p=	0.223608				11-4-ATRi-Etp/combi-Etp		p=	0.0283203
